# Supplementary material for: Transcriptome Analysis of Chemically-Induced Sensory Neuron Ablation in Zebrafish
Source: PLoS One. 2016 Feb 10;11(2):e0148726. doi: 10.1371/journal.pone.0148726 (PMC4749159; doi:10.1371/journal.pone.0148726)
Supplement: S1 Table — (XLSX) [file pone.0148726.s002.xlsx]

## Sheet: STAR_summary.xls
Sample	control_1	control_2	control_3	met_2_1	met_2_2	met_2_3	met_5_1	met_5_2	met_5_3
Number of input reads |	36558695	36377156	37634919	33626284	30079353	41116252	39042144	35205736	31343730
UNIQUE READS:
Uniquely mapped reads number |	31937211	31867571	32962400	29095210	26399176	35752917	34156323	30898180	27347493
Uniquely mapped reads % |	0.8736	0.876	0.8758	0.8653	0.8777	0.8696	0.8749	0.8776	0.8725
MULTI-MAPPING READS:
Number of reads mapped to multiple loci |	2596280	2562414	2657138	2426713	2081282	3097210	2752535	2471959	2251618
% of reads mapped to multiple loci |	0.071	0.0704	0.0706	0.0722	0.0692	0.0753	0.0705	0.0702	0.0718
Number of reads mapped to too many loci |	447884	423920	439037	432538	338250	480810	470166	408311	414357
% of reads mapped to too many loci |	0.0123	0.0117	0.0117	0.0129	0.0112	0.0117	0.012	0.0116	0.0132
UNMAPPED READS:
% of reads unmapped: too many mismatches |	0.0002	0.0002	0.0002	0.0002	0.0002	0.0002	0.0002	0.0002	0.0002
% of reads unmapped: too short |	0.0344	0.0335	0.0334	0.0399	0.0337	0.035	0.0338	0.0324	0.0342
% of reads unmapped: other |	0.0086	0.0082	0.0083	0.0096	0.0081	0.0082	0.0086	0.0079	0.0081
Genes detected	27281	27232	27273	27163	26885	27246	27415	27146	26945
Total Gene counts	20101482	20148345	21102036	17067123	16892317	24897628	21319744	19933893	17354919
Transcripts detected	40521	40484	40583	40231	40041	40456	40563	40261	40144
Total Transcript Counts	16502310	17021140	17303495	14197539	14075849	22022690	17608923	16461719	13773936
Ribosomal Fraction	0.153	0.132	0.149	0.152	0.141	0.072	0.145	0.141	0.179
