# Supplementary material for: Transcriptome Analysis of Chemically-Induced Sensory Neuron Ablation in Zebrafish
Source: PLoS One. 2016 Feb 10;11(2):e0148726. doi: 10.1371/journal.pone.0148726 (PMC4749159; doi:10.1371/journal.pone.0148726)
Supplement: S2 Table — (XLSX) [file pone.0148726.s003.xlsx]

## Sheet: group_treatment-2hr_FDR_Signifi
ensembl_gene_id	entrezgene	external_gene_name	gene_biotype	external_gene_source	description	logFC	logCPM	LR	PValue	FDR	control_3	control_2	control_1	met_5_2	met_5_3	met_5_1	met_2_3	met_2_1	met_2_2
ENSDARG00000038111	100004951	CR788316.1	protein_coding	Clone-based (Ensembl)	Uncharacterized protein [Source:UniProtKB/TrEMBL;Acc:F1R094]	8.32766	-0.720357	14.714	0.00012511	0.020205	0	0	0	0	0	0	51.989	34.258	34.087
ENSDARG00000073836	100150735	CR788316.2	protein_coding	Clone-based (Ensembl)	Uncharacterized protein [Source:UniProtKB/TrEMBL;Acc:E7F6B6]	7.7638	-1.18595	13.343	0.00025944	0.033914	0	0	0	0	0	0	35.117	23.14	23.025
ENSDARG00000091185	NA	si:ch73-313h21.1	processed_transcript	ZFIN	si:ch73-313h21.1 [Source:ZFIN;Acc:ZDB-GENE-131120-21]	4.99491	-2.31888	12.436	0.00042107	0.04779	0	0	0	2.07	1.7298	2.2543	5.0164	3.3055	3.289
ENSDARG00000042003	100034660	42003	protein_coding			4.79187	-2.43255	12.777	0.00035084	0.042041	0	0	0	1.7014	1.4217	1.8529	4.3339	2.8558	2.8416
ENSDARG00000056561	791758	asb11	protein_coding	ZFIN	ankyrin repeat and SOCS box-containing 11 [Source:ZFIN;Acc:ZDB-GENE-070112-532]	3.31716	-1.52863	20.618	5.6061e-06	0.0017206	1.0303	1.0044	0.97031	2.9172	2.4377	3.1769	13.983	9.2143	9.1684
ENSDARG00000070672	565510	slc2a9l1	protein_coding	ZFIN	solute carrier family 2 (facilitated glucose transporter), member 9-like 1 [Source:ZFIN;Acc:ZDB-GENE-090915-3]	2.26845	1.2129	37.273	1.0271e-09	1.2871e-06	11.0137	10.7369	10.373	70.786	59.151	77.089	65.35	43.062	42.847
ENSDARG00000035009	334253	trim35-27	protein_coding	ZFIN	tripartite motif containing 35-27 [Source:ZFIN;Acc:ZDB-GENE-030131-6185]	1.86052	1.74533	38.351	5.9105e-10	8.8886e-07	25.0186	24.3899	23.563	88.042	73.57	95.881	111.26	73.311	72.946
ENSDARG00000034207	100334961	si:dkey-91f15.8	protein_coding	ZFIN	si:dkey-91f15.8 [Source:ZFIN;Acc:ZDB-GENE-120214-21]	1.8152	0.442043	14.967	0.0001094	0.018382	8.2496	8.0423	7.7697	40.03	33.45	43.594	35.826	23.608	23.49
ENSDARG00000069630	561410	tat	protein_coding	ZFIN	tyrosine aminotransferase [Source:ZFIN;Acc:ZDB-GENE-030131-1144]	1.80159	6.07587	40.998	1.524e-10	2.6964e-07	671.432	654.56	632.37	1323.3	1105.8	1441.2	2855.7	1881.7	1872.4
ENSDARG00000070420	100004700	cyp24a1	protein_coding	ZFIN	cytochrome P450, family 24, subfamily A, polypeptide 1 [Source:ZFIN;Acc:ZDB-GENE-060825-1]	1.77717	5.37308	24.003	9.618e-07	0.00043364	330.592	322.285	311.36	1020.2	852.54	1111.1	1382.7	911.08	906.55
ENSDARG00000089060	568823	kcnj1a.5	protein_coding	ZFIN	potassium inwardly-rectifying channel, subfamily J, member 1a, tandem duplicate 5 [Source:ZFIN;Acc:ZDB-GENE-050420-120]	1.64807	1.46403	41.988	9.1817e-11	1.726e-07	22.9671	22.39	21.631	69.52	58.093	75.71	88.156	58.089	57.8
ENSDARG00000028396	368924	fkbp5	protein_coding	ZFIN	FK506 binding protein 5 [Source:ZFIN;Acc:ZDB-GENE-030616-630]	1.62074	7.36759	47.732	4.8855e-12	1.2245e-08	1406.03	1370.69	1324.2	3775.8	3155.2	4112	5275.1	3475.9	3458.6
ENSDARG00000007080	563826	rhcgl1	protein_coding	ZFIN	Rhesus blood group, C glycoprotein, like 1 [Source:ZFIN;Acc:ZDB-GENE-060209-2]	1.56902	3.31474	20.79	5.1248e-06	0.0016225	97.0341	94.5958	91.388	231.5	193.45	252.11	351.52	231.63	230.48
ENSDARG00000091667	101884981	si:dkey-234i14.3	protein_coding	ZFIN	si:dkey-234i14.3 [Source:ZFIN;Acc:ZDB-GENE-131121-422]	1.50779	-0.208782	14.711	0.00012529	0.020205	8.5759	8.3604	8.077	14.483	12.103	15.773	30.049	19.8	19.702
ENSDARG00000042396	100034496	trim35-30	protein_coding	ZFIN	tripartite motif containing 35-30 [Source:ZFIN;Acc:ZDB-GENE-060503-557]	1.4876	0.144326	12.924	0.00032445	0.039668	11.6712	11.3779	10.992	18.085	15.113	19.696	40.218	26.501	26.369
ENSDARG00000086248	569137	kcnj1a.3	protein_coding	ZFIN	potassium inwardly-rectifying channel, subfamily J, member 1a, tandem duplicate 3 [Source:ZFIN;Acc:ZDB-GENE-050420-256]	1.46831	0.924376	28.081	1.1634e-07	8.7482e-05	18.5148	18.0495	17.438	41.761	34.897	45.48	62.78	41.368	41.162
ENSDARG00000059805	767662	slc25a38a	protein_coding	ZFIN	solute carrier family 25, member 38a [Source:ZFIN;Acc:ZDB-GENE-060929-320]	1.44309	1.61571	24.656	6.8525e-07	0.00034933	30.4523	29.6871	28.68	73.354	61.297	79.885	101.28	66.74	66.407
ENSDARG00000094696	NA	si:dkey-201c13.2	protein_coding	ZFIN	si:dkey-201c13.2 [Source:ZFIN;Acc:ZDB-GENE-060526-243]	1.42034	3.22747	21.092	4.3778e-06	0.001463	107.708	105.001	101.44	201.72	168.56	219.68	351.93	231.9	230.75
ENSDARG00000029075	386663	pfkfb4l	protein_coding	ZFIN	6-phosphofructo-2-kinase/fructose-2,6-biphosphatase 4, like [Source:ZFIN;Acc:ZDB-GENE-031031-4]	1.4162	6.72201	64.993	7.5152e-16	2.2603e-11	1218.58	1187.96	1147.7	2118.1	1769.9	2306.7	3967.5	2614.3	2601.3
ENSDARG00000090635	569191	kcnj1a.4	protein_coding	ZFIN	potassium inwardly-rectifying channel, subfamily J, member 1a, tandem duplicate 4 [Source:ZFIN;Acc:ZDB-GENE-050420-186]	1.41143	0.520725	21.381	3.765e-06	0.0013167	12.6892	12.3704	11.951	35.913	30.01	39.111	41.445	27.309	27.173
ENSDARG00000059054	393971	pdk2	protein_coding	ZFIN	pyruvate dehydrogenase kinase, isoenzyme 2 [Source:ZFIN;Acc:ZDB-GENE-040426-939]	1.34802	5.31882	24.361	7.9873e-07	0.00037537	478.173	466.157	450.35	914.39	764.09	995.81	1485.1	978.62	973.75
ENSDARG00000068194	565869	klf9	protein_coding	ZFIN	Kruppel-like factor 9 [Source:ZFIN;Acc:ZDB-GENE-060526-244]	1.3451	5.8154	46.229	1.052e-11	2.4339e-08	692.739	675.332	652.43	1212.2	1013	1320.2	2147.1	1414.8	1407.8
ENSDARG00000057121	570832	C7 (2 of 2)	protein_coding	HGNC Symbol	complement component 7 [Source:HGNC Symbol;Acc:HGNC:1346]	1.32282	3.15948	20.078	7.434e-06	0.0021094	98.2249	95.7566	92.51	223.4	186.68	243.3	299.98	197.67	196.69
ENSDARG00000086581	NA	TRIM14 (3 of 27)	protein_coding			1.30604	-0.144331	12.654	0.00037474	0.044028	10.9596	10.6842	10.322	12.208	10.202	13.296	33.296	21.94	21.831
ENSDARG00000023176	334082	tdo2b	protein_coding	ZFIN	tryptophan 2,3-dioxygenase b [Source:ZFIN;Acc:ZDB-GENE-030131-6014]	1.30405	4.9495	37.961	7.2191e-10	1.0242e-06	375.72	366.279	353.86	705	589.12	767.78	1132	745.89	742.17
ENSDARG00000013522	378727	pck1	protein_coding	ZFIN	phosphoenolpyruvate carboxykinase 1 (soluble) [Source:ZFIN;Acc:ZDB-GENE-030909-11]	1.29425	9.0171	55.218	1.0787e-13	4.6349e-10	5840.23	5693.47	5500.4	12467	10417	13577	17473	11513	11456
ENSDARG00000020239	799099	lpin1	protein_coding	ZFIN	lipin 1 [Source:ZFIN;Acc:ZDB-GENE-080722-2]	1.2311	7.09762	42.004	9.1067e-11	1.726e-07	1897.82	1850.13	1787.4	2487.9	2079	2709.5	5434.8	3581.2	3563.4
ENSDARG00000023526	393387	ggt1a	protein_coding	ZFIN	gamma-glutamyltransferase 1a [Source:ZFIN;Acc:ZDB-GENE-040426-1388]	1.22925	2.8662	31.152	2.3865e-08	2.3926e-05	85.7821	83.6265	80.791	163.97	137.01	178.56	245.55	161.8	161
ENSDARG00000091209	794081	ucp3	protein_coding	ZFIN	uncoupling protein 3 [Source:ZFIN;Acc:ZDB-GENE-040426-1317]	1.22553	3.57187	28.701	8.4471e-08	6.8666e-05	155.047	151.151	146.03	249.52	208.5	271.74	442.5	291.58	290.13
ENSDARG00000078619	791647	pnp5a	protein_coding	ZFIN	purine nucleoside phosphorylase 5a [Source:ZFIN;Acc:ZDB-GENE-040426-2553]	1.21804	7.28654	39.306	3.6224e-10	6.0528e-07	1979.78	1930.03	1864.6	3487.7	2914.4	3798.2	5618.4	3702.2	3683.8
ENSDARG00000074093	NA	CU234171.2	protein_coding	Clone-based (Ensembl)	Uncharacterized protein [Source:UniProtKB/TrEMBL;Acc:F1RA16]	1.20304	1.54008	22.085	2.6088e-06	0.0010162	32.1878	31.3789	30.315	67.724	56.592	73.754	90.608	59.705	59.408
ENSDARG00000055523	404609	slc22a6l	protein_coding	ZFIN	solute carrier family 22 (organic anion transporter), member 6, like [Source:ZFIN;Acc:ZDB-GENE-040426-2249]	1.19225	4.72651	62.814	2.2721e-15	2.4721e-11	280.573	273.523	264.25	708.04	591.66	771.08	782.31	515.5	512.93
ENSDARG00000042641	414331	cyp51	protein_coding	ZFIN	cytochrome P450, family 51 [Source:ZFIN;Acc:ZDB-GENE-040625-2]	1.19198	5.14923	13.603	0.00022581	0.030732	477.015	465.028	449.26	679.82	568.08	740.35	1329.6	876.16	871.8
ENSDARG00000078963	NA	si:ch211-138a18.1	processed_pseudogene	ZFIN	si:ch211-138a18.1 [Source:ZFIN;Acc:ZDB-GENE-121214-327]	1.16845	0.471546	14.487	0.0001411	0.021763	17.1597	16.7285	16.161	24.275	20.285	26.437	47.252	31.136	30.981
ENSDARG00000058263	553749	zgc:113279	protein_coding	ZFIN	zgc:113279 [Source:ZFIN;Acc:ZDB-GENE-050522-529]	1.16724	4.17861	54.229	1.7846e-13	6.6839e-10	205.985	200.809	194	452.1	377.78	492.35	564.52	371.99	370.13
ENSDARG00000015355	564241	fosl1a	protein_coding	ZFIN	FOS-like antigen 1a [Source:ZFIN;Acc:ZDB-GENE-061207-7]	1.14277	2.55145	25.487	4.4541e-07	0.00026268	51.6735	50.375	48.667	192.05	160.48	209.15	139.38	91.843	91.386
ENSDARG00000087873	100003999	si:ch211-170n20.3	protein_coding	ZFIN	si:ch211-170n20.3 [Source:ZFIN;Acc:ZDB-GENE-131121-365]	1.13569	2.75729	14.283	0.00015727	0.023075	80.7642	78.7347	76.065	145.84	121.87	158.82	216.67	142.77	142.06
ENSDARG00000057230	797436	CR376848.1	protein_coding	UniProtKB Gene Name	Uncharacterized protein [Source:UniProtKB/TrEMBL;Acc:E7EZ27]	1.11372	0.736529	15.122	0.00010076	0.017619	19.2204	18.7374	18.102	36.085	30.154	39.299	50.927	33.558	33.391
ENSDARG00000052917	553353	si:ch211-202f3.3	protein_coding	ZFIN	si:ch211-202f3.3 [Source:ZFIN;Acc:ZDB-GENE-080917-19]	1.07209	4.62232	62.653	2.4658e-15	2.4721e-11	231.309	225.496	217.85	787.14	657.75	857.22	593.43	391.03	389.09
ENSDARG00000016479	641479	ugt5a1	protein_coding	ZFIN	UDP glucuronosyltransferase 5 family, polypeptide A1 [Source:ZFIN;Acc:ZDB-GENE-051120-60]	1.06031	1.82023	13.166	0.00028505	0.035873	40.5179	39.4997	38.16	89.328	74.645	97.282	103.25	68.037	67.698
ENSDARG00000045089	792467	CRP	protein_coding	HGNC Symbol	C-reactive protein, pentraxin-related [Source:HGNC Symbol;Acc:HGNC:2367]	1.05252	3.48108	19.533	9.8884e-06	0.0027038	152.22	148.394	143.36	210.13	175.59	228.84	385.32	253.9	252.64
ENSDARG00000016465	NA	slc1a5	protein_coding	ZFIN	solute carrier family 1 (neutral amino acid transporter), member 5 [Source:ZFIN;Acc:ZDB-GENE-070501-4]	1.01991	1.11156	14.579	0.00013441	0.021055	26.0558	25.4011	24.54	48.701	40.696	53.038	64.619	42.58	42.368
ENSDARG00000060246	561766	slc16a6b	protein_coding	ZFIN	solute carrier family 16 (monocarboxylic acid transporters), member 6b [Source:ZFIN;Acc:ZDB-GENE-110208-3]	1.01543	5.12252	54.005	2e-13	6.6839e-10	468.005	456.244	440.77	776.26	648.66	845.38	1154.3	760.59	756.8
ENSDARG00000076348	561635	mylk3	protein_coding	ZFIN	myosin light chain kinase 3 [Source:ZFIN;Acc:ZDB-GENE-030131-3497]	0.99092	2.22708	21.592	3.3724e-06	0.001237	65.127	63.4904	61.338	91.684	76.613	99.847	158.06	104.15	103.63
ENSDARG00000014496	100000322	trpv6	protein_coding	ZFIN	transient receptor potential cation channel, subfamily V, member 6 [Source:ZFIN;Acc:ZDB-GENE-040624-12]	0.98207	4.40818	19.802	8.5884e-06	0.0023913	333.43	325.051	314.03	344.52	287.89	375.19	803.6	529.52	526.89
ENSDARG00000039269	322614	arg2	protein_coding	ZFIN	arginase, type II [Source:ZFIN;Acc:ZDB-GENE-030131-1334]	0.98173	4.92532	16.9	3.9396e-05	0.0087126	450.412	439.094	424.21	595.61	497.71	648.65	1085.2	715.09	711.53
ENSDARG00000060051	560024	slc47a2	protein_coding	ZFIN	solute carrier family 47, member 2 [Source:ZFIN;Acc:ZDB-GENE-070112-1472]	0.98116	3.41954	29.648	5.1805e-08	4.5828e-05	131.896	128.581	124.22	264.71	221.2	288.28	317.77	209.39	208.35
ENSDARG00000010296	NA	KCNH7 (2 of 6)	protein_coding	HGNC Symbol	potassium voltage-gated channel, subfamily H (eag-related), member 7 [Source:HGNC Symbol;Acc:HGNC:18863]	0.97503	0.760864	15.195	9.6975e-05	0.017057	26.0398	25.3855	24.525	22.573	18.863	24.583	62.598	41.248	41.043
ENSDARG00000018478	79378	agxtb	protein_coding	ZFIN	alanine-glyoxylate aminotransferase b [Source:ZFIN;Acc:ZDB-GENE-010302-3]	0.97175	8.2301	38.396	5.7756e-10	8.8886e-07	4083.21	3980.6	3845.6	6548.6	5472.2	7131.7	9769	6437.2	6405.1
ENSDARG00000010572	406541	slc25a25a	protein_coding	ZFIN	solute carrier family 25 (mitochondrial carrier; phosphate carrier), member 25a [Source:ZFIN;Acc:ZDB-GENE-040426-2396]	0.965	5.48629	51.4	7.5327e-13	2.2656e-09	565.081	550.881	532.2	1109.9	927.49	1208.8	1345.8	886.78	882.36
ENSDARG00000053215	101882012	me1	protein_coding	ZFIN	malic enzyme 1, NADP(+)-dependent, cytosolic [Source:ZFIN;Acc:ZDB-GENE-061013-438]	0.95023	3.44038	15.109	0.00010145	0.017638	148.425	144.696	139.79	240.9	201.3	262.35	349.99	230.62	229.48
ENSDARG00000043154	555812	ucp2	protein_coding	ZFIN	uncoupling protein 2 [Source:ZFIN;Acc:ZDB-GENE-990708-8]	0.94632	7.34303	59.902	9.971e-15	4.9983e-11	2287.19	2229.71	2154.1	3357.1	2805.3	3656	5376.5	3542.8	3525.1
ENSDARG00000077360	559768	zgc:173593	protein_coding	ZFIN	zgc:173593 [Source:ZFIN;Acc:ZDB-GENE-071004-57]	0.9428	2.39632	16.1	6.0076e-05	0.012046	80.6154	78.5896	75.925	93.742	78.334	102.09	189.19	124.66	124.04
ENSDARG00000095767	NA	dio3b	processed_transcript	ZFIN	deiodinase, iodothyronine type IIIb [Source:ZFIN;Acc:ZDB-GENE-070705-53]	0.93933	5.18968	60.052	9.2405e-15	4.9983e-11	505.499	492.796	476.09	784.19	655.29	854.02	1182.7	779.3	775.42
ENSDARG00000089390	101887155	CABZ01068602.1	protein_coding	Clone-based (Ensembl)	Uncharacterized protein [Source:UniProtKB/TrEMBL;Acc:E7FGN6]	0.9364	2.51187	12.349	0.0004412	0.049148	91.4349	89.1372	86.115	100.05	83.606	108.96	213.6	140.75	140.05
ENSDARG00000088655	100537515	CABZ01007794.1	protein_coding	Clone-based (Ensembl)	Uncharacterized protein [Source:UniProtKB/TrEMBL;Acc:E7FDK0]	0.92887	4.05928	25.25	5.0358e-07	0.00028338	230.031	224.251	216.65	356.83	298.17	388.6	534.37	352.12	350.36
ENSDARG00000088484	569052	kcnj1a.6	protein_coding	ZFIN	potassium inwardly-rectifying channel, subfamily J, member 1a, tandem duplicate 6 [Source:ZFIN;Acc:ZDB-GENE-050420-272]	0.9248	1.78611	16.842	4.0617e-05	0.0088302	39.4826	38.4904	37.185	92.235	77.074	100.45	91.581	60.346	60.046
ENSDARG00000031616	445118	g6pca.1	protein_coding	ZFIN	glucose-6-phosphatase a, catalytic, tandem duplicate 1 [Source:ZFIN;Acc:ZDB-GENE-031001-4]	0.92286	4.78479	15.742	7.2585e-05	0.01373	391.939	382.09	369.13	589.4	492.52	641.88	906.59	597.39	594.41
ENSDARG00000053476	393997	lipca	protein_coding	ZFIN	lipase, hepatic a [Source:ZFIN;Acc:ZDB-GENE-040426-1361]	0.91967	2.83317	14.943	0.00011082	0.018424	95.1171	92.7269	89.583	166.26	138.93	181.06	219.64	144.73	144.01
ENSDARG00000061368	767805	klf13	protein_coding	ZFIN	Kruppel-like factor 13 [Source:ZFIN;Acc:ZDB-GENE-060929-1274]	0.91966	4.71694	44.251	2.8883e-11	6.2052e-08	371.081	361.756	349.49	554.14	463.05	603.48	856.45	564.35	561.54
ENSDARG00000004473	797797	tbx21	protein_coding	ZFIN	T-box 21 [Source:ZFIN;Acc:ZDB-GENE-080104-3]	0.91831	2.41171	22.372	2.2464e-06	0.00090085	78.0028	76.0426	73.464	98.033	81.919	106.76	179.97	118.59	118
ENSDARG00000033501	393661	zgc:64189	protein_coding	ZFIN	zgc:64189 [Source:ZFIN;Acc:ZDB-GENE-040426-1397]	0.90935	2.18297	12.863	0.00033511	0.040641	61.2362	59.6974	57.673	97.595	81.554	106.29	140.45	92.546	92.085
ENSDARG00000089885	449947	slc16a12b	protein_coding	ZFIN	solute carrier family 16 (monocarboxylic acid transporters), member 12b [Source:ZFIN;Acc:ZDB-GENE-050522-80]	0.90088	4.73132	20.507	5.9408e-06	0.0018049	361.916	352.821	340.86	544.35	454.87	592.82	824.5	543.29	540.59
ENSDARG00000069375	100037332	zgc:162608	protein_coding	ZFIN	zgc:162608 [Source:ZFIN;Acc:ZDB-GENE-070410-86]	0.89118	5.52219	25.184	5.2105e-07	0.00028494	638.376	622.334	601.23	1061.3	886.85	1155.8	1444.5	951.81	947.07
ENSDARG00000097118	NA	si:dkey-33c14.3	lincRNA	ZFIN	si:dkey-33c14.3 [Source:ZFIN;Acc:ZDB-GENE-131121-627]	0.88522	6.93834	23.097	1.5407e-06	0.00064926	1469.9	1432.97	1384.4	3103.6	2593.5	3380	3312.1	2182.5	2171.6
ENSDARG00000088567	795272	VPS72 (2 of 2)	protein_coding	HGNC Symbol	vacuolar protein sorting 72 homolog (S. cerevisiae) [Source:HGNC Symbol;Acc:HGNC:11644]	0.88507	1.30829	13.712	0.00021314	0.029406	35.7176	34.8201	33.639	46.148	38.562	50.257	80.606	53.115	52.85
ENSDARG00000068288	567928	LAMC2	protein_coding	HGNC Symbol	laminin, gamma 2 [Source:HGNC Symbol;Acc:HGNC:6493]	0.88278	1.99623	14.814	0.00011867	0.019612	55.8627	54.4589	52.612	83.428	69.715	90.856	125.79	82.889	82.476
ENSDARG00000044010	565508	loxl2a	protein_coding	ZFIN	lysyl oxidase-like 2a [Source:ZFIN;Acc:ZDB-GENE-070818-1]	0.87031	2.78857	20.834	5.0085e-06	0.0016026	100.054	97.54	94.233	135.75	113.44	147.84	223.26	147.11	146.38
ENSDARG00000009040	393762	si:ch73-141c7.1	protein_coding	ZFIN	si:ch73-141c7.1 [Source:ZFIN;Acc:ZDB-GENE-040426-1760]	0.86178	4.72159	23.813	1.0617e-06	0.00046962	383.189	373.56	360.89	594.58	496.84	647.52	849.61	559.84	557.05
ENSDARG00000071808	565497	zgc:158852	protein_coding	ZFIN	zgc:158852 [Source:ZFIN;Acc:ZDB-GENE-070112-972]	0.8542	2.58726	17.147	3.4603e-05	0.0080059	90.8002	88.5185	85.517	112.72	94.195	122.76	200.37	132.03	131.37
ENSDARG00000023055	796731	slc25a43	protein_coding	ZFIN	solute carrier family 25, member 43 [Source:ZFIN;Acc:ZDB-GENE-030616-69]	0.84847	4.69649	15.99	6.367e-05	0.012439	394.228	384.321	371.29	535.73	447.67	583.44	866.05	570.67	567.83
ENSDARG00000036028	447866	arrdc3b	protein_coding	ZFIN	arrestin domain containing 3b [Source:ZFIN;Acc:ZDB-GENE-040912-182]	0.84799	6.50653	25.969	3.4686e-07	0.00021766	1252.07	1220.61	1179.2	2167.6	1811.3	2360.7	2749.4	1811.7	1802.7
ENSDARG00000070402	101884924	CABZ01040253.1	protein_coding	Clone-based (Ensembl)	Uncharacterized protein [Source:UniProtKB/TrEMBL;Acc:H9GXR5]	0.84057	2.92598	20.651	5.5109e-06	0.0017088	114.606	111.727	107.94	146.76	122.64	159.83	250.49	165.06	164.23
ENSDARG00000089358	NA	CABZ01035189.1	protein_coding	Clone-based (Ensembl)		0.83974	2.36378	13.952	0.00018751	0.026603	83.6991	81.5958	78.829	75.688	63.247	82.428	182.86	120.5	119.9
ENSDARG00000041169	393376	hif1al	protein_coding	ZFIN	hypoxia-inducible factor 1, alpha subunit, like [Source:ZFIN;Acc:ZDB-GENE-040426-1315]	0.82534	7.92533	37.481	9.2311e-10	1.2071e-06	3572.9	3483.12	3365	5238.4	4377.3	5704.8	7723.2	5089.1	5063.8
ENSDARG00000076221	100006523	zgc:198419	protein_coding	ZFIN	zgc:198419 [Source:ZFIN;Acc:ZDB-GENE-030131-7540]	0.82352	3.44648	16.118	5.9518e-05	0.012014	148.338	144.61	139.71	250.69	209.49	273.02	320.36	211.1	210.05
ENSDARG00000094210	NA	zgc:109934	protein_coding	ZFIN	zgc:109934 [Source:ZFIN;Acc:ZDB-GENE-050522-428]	0.81692	4.57147	27.496	1.5741e-07	0.0001101	359.154	350.129	338.26	492.65	411.67	536.51	771.94	508.66	506.13
ENSDARG00000029848	556635	FBXO15 (2 of 2)	protein_coding	HGNC Symbol	F-box protein 15 [Source:HGNC Symbol;Acc:HGNC:13617]	0.80673	2.7866	12.587	0.00038836	0.045274	109.964	107.2	103.57	126.57	105.77	137.84	234.77	154.7	153.93
ENSDARG00000038199	402979	cda	protein_coding	ZFIN	cytidine deaminase [Source:ZFIN;Acc:ZDB-GENE-040426-1911]	0.80565	4.84558	17.663	2.6375e-05	0.0061975	424.916	414.239	400.19	638.64	533.67	695.51	906.15	597.1	594.12
ENSDARG00000077726	572044	ccrn4la	protein_coding	ZFIN	CCR4 carbon catabolite repression 4-like a (S. cerevisiae) [Source:ZFIN;Acc:ZDB-GENE-050208-306]	0.80546	3.82931	24.444	7.6505e-07	0.00036524	209.373	204.112	197.19	309.3	258.46	336.84	446.5	294.22	292.75
ENSDARG00000036848	393221	slc43a2a	protein_coding	ZFIN	solute carrier family 43, member 2a [Source:ZFIN;Acc:ZDB-GENE-040426-964]	0.80184	7.0111	25.536	4.3426e-07	0.00026123	1922.14	1873.84	1810.3	2765.9	2311.3	3012.2	4087.8	2693.6	2680.2
ENSDARG00000055644	541408	zgc:101788	protein_coding	ZFIN	zgc:101788 [Source:ZFIN;Acc:ZDB-GENE-050320-109]	0.79688	4.26079	15.08	0.00010305	0.01771	255.211	248.798	240.36	454.16	379.51	494.59	541	356.48	354.71
ENSDARG00000009505	378855	slmo2	protein_coding	ZFIN	slowmo homolog 2 (Drosophila) [Source:ZFIN;Acc:ZDB-GENE-031002-13]	0.79356	6.39827	61.938	3.5442e-15	2.665e-11	1241.56	1210.36	1169.3	1831.8	1530.7	1994.9	2625.4	1730	1721.3
ENSDARG00000059815	790945	oaz2b	protein_coding	ZFIN	ornithine decarboxylase antizyme 2b [Source:ZFIN;Acc:ZDB-GENE-070313-1]	0.79068	4.49016	21.955	2.7916e-06	0.0010628	322.904	314.789	304.12	486.85	406.83	530.2	681.52	449.08	446.85
ENSDARG00000018149	449771	slc38a4	protein_coding	ZFIN	solute carrier family 38, member 4 [Source:ZFIN;Acc:ZDB-GENE-041010-14]	0.78253	7.60329	29.185	6.5799e-08	5.6544e-05	3195.37	3115.07	3009.5	3712.7	3102.4	4043.3	6705.1	4418.3	4396.3
ENSDARG00000029066	792274	rhcgb	protein_coding	ZFIN	Rhesus blood group, C glycoprotein b [Source:ZFIN;Acc:ZDB-GENE-040426-2595]	0.78063	4.45982	20.94	4.7393e-06	0.0015327	330.337	322.036	311.12	468.82	391.76	510.57	692.37	456.23	453.96
ENSDARG00000016412	322485	agt	protein_coding	ZFIN	angiotensinogen [Source:ZFIN;Acc:ZDB-GENE-030131-1205]	0.7803	5.52709	12.967	0.00031697	0.03925	672.999	656.087	633.84	1074.2	897.64	1169.9	1410.1	929.19	924.56
ENSDARG00000042807	567144	slc16a4	protein_coding	ZFIN	solute carrier family 16 (monocarboxylic acid transporters), member 4 [Source:ZFIN;Acc:ZDB-GENE-070112-602]	0.77551	4.71298	23.244	1.4271e-06	0.00061319	390.257	380.451	367.55	564.36	471.6	614.61	815.04	537.06	534.39
ENSDARG00000042816	406397	mmp9	protein_coding	ZFIN	matrix metalloproteinase 9 [Source:ZFIN;Acc:ZDB-GENE-040426-2132]	0.76404	3.4667	24.189	8.7308e-07	0.00040399	158.578	154.593	149.35	251.31	210	273.69	328.63	216.55	215.47
ENSDARG00000003449	394077	pde10a	protein_coding	ZFIN	phosphodiesterase 10A [Source:ZFIN;Acc:ZDB-GENE-040426-1115]	0.75661	4.68574	32.04	1.5107e-08	1.6227e-05	409.86	399.561	386.01	504.1	421.24	548.99	844.83	556.69	553.92
ENSDARG00000061233	336147	abcc5	protein_coding	ZFIN	ATP-binding cassette, sub-family C (CFTR/MRP), member 5 [Source:ZFIN;Acc:ZDB-GENE-050517-17]	0.75421	7.28686	48.637	3.0796e-12	8.4205e-09	2468.64	2406.61	2325	3069.4	2564.9	3342.7	5079.5	3347.1	3330.4
ENSDARG00000070214	325975	slc41a1	protein_coding	ZFIN	solute carrier family 41, member 1 [Source:ZFIN;Acc:ZDB-GENE-030131-4700]	0.7447	3.67938	20.2	6.9735e-06	0.0020363	199.479	194.466	187.87	257.2	214.92	280.1	407.85	268.75	267.41
ENSDARG00000028517	554137	hbp1	protein_coding	ZFIN	HMG-box transcription factor 1 [Source:ZFIN;Acc:ZDB-GENE-050522-414]	0.74318	4.4116	21.407	3.7134e-06	0.0013167	345.141	336.468	325.06	396.3	331.16	431.59	704.85	464.45	462.14
ENSDARG00000001975	334098	hsd11b2	protein_coding	ZFIN	hydroxysteroid 11-beta dehydrogenase 2 [Source:ZFIN;Acc:ZDB-GENE-030131-6030]	0.73448	5.01983	18.462	1.733e-05	0.0044935	505.837	493.125	476.41	635.7	531.21	692.31	1026.8	676.58	673.21
ENSDARG00000016062	563108	16062	protein_coding			0.73364	3.89298	21.119	4.3167e-06	0.0014588	201.524	196.46	189.8	364.68	304.74	397.15	408.89	269.43	268.09
ENSDARG00000086665	NA	si:dkey-175g6.2	processed_transcript	ZFIN	si:dkey-175g6.2 [Source:ZFIN;Acc:ZDB-GENE-030131-8061]	0.73214	4.89399	29.74	4.9409e-08	4.5033e-05	446.913	435.683	420.91	651.33	544.27	709.32	905.7	596.8	593.83
ENSDARG00000061685	557843	hcn4	protein_coding	ZFIN	hyperpolarization activated cyclic nucleotide-gated potassium channel 4 [Source:ZFIN;Acc:ZDB-GENE-050420-360]	0.72133	3.14225	14.942	0.00011087	0.018424	148.278	144.552	139.65	156.74	130.98	170.7	298.32	196.58	195.6
ENSDARG00000013050	568482	abcc12	protein_coding	ZFIN	ATP-binding cassette, sub-family C (CFTR/MRP), member 12 [Source:ZFIN;Acc:ZDB-GENE-050517-25]	0.72019	5.03567	25.024	5.6617e-07	0.00030408	460.749	449.171	433.94	804.55	672.3	876.19	926.04	610.2	607.16
ENSDARG00000005947	445158	slc16a9b	protein_coding	ZFIN	solute carrier family 16 (monocarboxylic acid transporters), member 9b [Source:ZFIN;Acc:ZDB-GENE-040801-69]	0.71978	4.35834	32.496	1.1944e-08	1.3305e-05	299.009	291.495	281.61	473.27	395.48	515.41	600.83	395.91	393.94
ENSDARG00000035127	793011	rxrab	protein_coding	ZFIN	retinoid x receptor, alpha b [Source:ZFIN;Acc:ZDB-GENE-990415-243]	0.71784	3.09203	22.836	1.7646e-06	0.00071722	135.731	132.32	127.83	165.6	138.38	180.35	272.43	179.51	178.62
ENSDARG00000039131	64614	atp1a1a.3	protein_coding	ZFIN	ATPase, Na+/K+ transporting, alpha 1a polypeptide, tandem duplicate 3 [Source:ZFIN;Acc:ZDB-GENE-001212-3]	0.71137	5.93449	23.594	1.1898e-06	0.00051864	822.904	802.226	775.03	1601.3	1338.1	1743.9	1643.7	1083.1	1077.7
ENSDARG00000076547	NA	ABCC6	protein_coding			0.71029	3.91649	24.593	7.0817e-07	0.00035499	259.525	253.003	244.42	255.61	213.6	278.37	518.08	341.38	339.68
ENSDARG00000074561	101886448	SLC47A1 (4 of 7)	protein_coding	HGNC Symbol	solute carrier family 47 (multidrug and toxin extrusion), member 1 [Source:HGNC Symbol;Acc:HGNC:25588]	0.70952	2.62688	14.717	0.0001249	0.020205	88.5654	86.3399	83.412	142.67	119.22	155.38	176.77	116.48	115.9
ENSDARG00000036135	572649	bbox1	protein_coding	ZFIN	butyrobetaine (gamma), 2-oxoglutarate dioxygenase 1 (gamma-butyrobetaine hydroxylase) [Source:ZFIN;Acc:ZDB-GENE-050417-218]	0.70553	5.05352	34.43	4.4176e-09	5.3147e-06	487.022	474.784	458.69	769.34	642.88	837.84	968.93	638.47	635.29
ENSDARG00000039931	406436	slc25a33	protein_coding	ZFIN	solute carrier family 25, member 33 [Source:ZFIN;Acc:ZDB-GENE-040426-2183]	0.70392	5.37684	26.082	3.2715e-07	0.00021495	662.591	645.941	624.04	864.56	722.45	941.54	1316.7	867.64	863.32
ENSDARG00000037012	399488	slc3a2b	protein_coding	ZFIN	solute carrier family 3, member 2b [Source:ZFIN;Acc:ZDB-GENE-040122-2]	0.70026	7.08015	30.314	3.6739e-08	3.4531e-05	2147.22	2093.26	2022.3	2826.3	2361.7	3078	4256	2804.4	2790.5
ENSDARG00000031336	368367	hsd20b2	protein_coding	ZFIN	hydroxysteroid (20-beta) dehydrogenase 2 [Source:ZFIN;Acc:ZDB-GENE-030804-21]	0.68978	5.10069	24.477	7.5197e-07	0.00036479	526.716	513.481	496.07	758.47	633.8	826.01	1036.5	683.01	679.6
ENSDARG00000062476	492409	snapc5	protein_coding	ZFIN	small nuclear RNA activating complex, polypeptide 5 [Source:ZFIN;Acc:ZDB-GENE-041111-50]	0.68677	4.48636	22.326	2.3011e-06	0.00091067	344.934	336.266	324.86	479.08	400.34	521.74	677.41	446.37	444.15
ENSDARG00000058285	449677	cpt1b	protein_coding	ZFIN	carnitine palmitoyltransferase 1B (muscle) [Source:ZFIN;Acc:ZDB-GENE-041010-9]	0.68067	4.15188	26.843	2.2065e-07	0.00015083	279.926	272.892	263.64	369.35	308.64	402.24	547.44	360.73	358.93
ENSDARG00000089134	100884139	stc2b	protein_coding	ZFIN	stanniocalcin 2b [Source:ZFIN;Acc:ZDB-GENE-120203-5]	0.67097	5.60162	15.977	6.4105e-05	0.012439	773.777	754.333	728.76	1038.8	868.02	1131.3	1502.9	990.35	985.41
ENSDARG00000044526	335654	camk1ga	protein_coding	ZFIN	calcium/calmodulin-dependent protein kinase IGa [Source:ZFIN;Acc:ZDB-GENE-030131-7594]	0.6699	5.4878	27.647	1.4562e-07	0.00010683	732.279	713.878	689.67	886.21	740.55	965.12	1421.3	936.54	931.88
ENSDARG00000074526	569773	zbtb16b	protein_coding	ZFIN	zinc finger and BTB domain containing 16b [Source:ZFIN;Acc:ZDB-GENE-100923-1]	0.66884	4.87756	26.073	3.2875e-07	0.00021495	465.786	454.081	438.68	617.95	516.38	672.97	903.42	595.3	592.33
ENSDARG00000025522	324140	sgk1	protein_coding	ZFIN	serum/glucocorticoid regulated kinase 1 [Source:ZFIN;Acc:ZDB-GENE-030131-2860]	0.66736	6.16552	21.876	2.9087e-06	0.0010936	1078.24	1051.14	1015.5	1685.5	1408.4	1835.6	2089	1376.5	1369.7
ENSDARG00000058734	541344	prdx1	protein_coding	ZFIN	peroxiredoxin 1 [Source:ZFIN;Acc:ZDB-GENE-050320-35]	0.66734	5.65415	16.468	4.9487e-05	0.010195	638.144	622.108	601.01	1433	1197.5	1560.6	1236.4	814.71	810.65
ENSDARG00000007184	NA	zbtb16a	protein_coding	ZFIN	zinc finger and BTB domain containing 16a [Source:ZFIN;Acc:ZDB-GENE-030131-1989]	0.65895	3.96015	16.725	4.3214e-05	0.0092181	258.294	251.804	243.27	298.35	249.31	324.92	497.59	327.88	326.25
ENSDARG00000037099	393285	IRS2	protein_coding	HGNC Symbol	insulin receptor substrate 2 [Source:HGNC Symbol;Acc:HGNC:6126]	0.65568	6.85225	14.434	0.00014516	0.022051	1825.82	1779.94	1719.6	2547.6	2128.8	2774.4	3508.8	2312.1	2300.6
ENSDARG00000018621	553256	slc6a19a	protein_coding	ZFIN	solute carrier family 6 (neurotransmitter transporter), member 19a [Source:ZFIN;Acc:ZDB-GENE-070620-2]	0.6552	5.21628	24.493	7.4587e-07	0.00036479	544.154	530.48	512.49	930.9	777.89	1013.8	1045.5	688.9	685.47
ENSDARG00000029493	678552	f9b	protein_coding	ZFIN	coagulation factor IXb [Source:ZFIN;Acc:ZDB-GENE-060421-7346]	0.64873	4.15115	17.101	3.5451e-05	0.0080629	282.589	275.488	266.15	382.06	319.26	416.08	540.54	356.19	354.41
ENSDARG00000071219	406311	pik3r3a	protein_coding	ZFIN	phosphoinositide-3-kinase, regulatory subunit 3a (gamma) [Source:ZFIN;Acc:ZDB-GENE-040426-1978]	0.64836	5.46259	16.163	5.8118e-05	0.011811	657.46	640.939	619.21	985.22	823.28	1072.9	1257.2	828.4	824.27
ENSDARG00000086272	562872	si:dkey-4p15.5	protein_coding	ZFIN	si:dkey-4p15.5 [Source:ZFIN;Acc:ZDB-GENE-121214-193]	0.6422	5.88508	20.458	6.0946e-06	0.0018062	908.248	885.425	855.4	1300.9	1087	1416.7	1729.3	1139.5	1133.8
ENSDARG00000060854	569113	kctd3	protein_coding	ZFIN	potassium channel tetramerisation domain containing 3 [Source:ZFIN;Acc:ZDB-GENE-060503-169]	0.64058	5.24106	28.924	7.5283e-08	6.2897e-05	608.861	593.562	573.44	784.6	655.64	854.46	1158	763.04	759.24
ENSDARG00000055412	449707	mylk4b	protein_coding	ZFIN	myosin light chain kinase family, member 4b [Source:ZFIN;Acc:ZDB-GENE-041001-128]	0.6397	3.43106	15.627	7.7157e-05	0.014414	168.689	164.451	158.87	231.84	193.74	252.49	320.7	211.32	210.27
ENSDARG00000087186	378868	sb:cb827	protein_coding	ZFIN	sb:cb827 [Source:ZFIN;Acc:ZDB-GENE-031002-40]	0.63695	3.36628	13.253	0.00027218	0.03482	168.275	164.047	158.48	206.04	172.18	224.39	319.3	210.4	209.35
ENSDARG00000002986	553701	gda	protein_coding	ZFIN	guanine deaminase [Source:ZFIN;Acc:ZDB-GENE-050522-434]	0.63138	4.89478	14.545	0.00013683	0.021214	509.625	496.819	479.97	586.09	489.76	638.28	963.1	634.62	631.46
ENSDARG00000002758	58125	dedd1	protein_coding	ZFIN	death effector domain-containing 1 [Source:ZFIN;Acc:ZDB-GENE-000616-2]	0.63137	6.35298	14.706	0.00012562	0.020205	1319.16	1286.01	1242.4	1766.6	1476.2	1923.9	2492.8	1642.6	1634.4
ENSDARG00000028017	568021	tp53inp1	protein_coding	ZFIN	tumor protein p53 inducible nuclear protein 1 [Source:ZFIN;Acc:ZDB-GENE-031018-3]	0.62812	4.9731	19.476	1.0185e-05	0.0027599	498.965	486.427	469.93	673.03	562.4	732.96	940.83	619.95	616.86
ENSDARG00000038025	550551	cbx7a	protein_coding	ZFIN	chromobox homolog 7a [Source:ZFIN;Acc:ZDB-GENE-050417-400]	0.62517	5.79436	12.317	0.00044893	0.049641	839.635	818.536	790.78	1322.8	1105.4	1440.6	1579.9	1041	1035.9
ENSDARG00000013721	563180	g6pca.2	protein_coding	ZFIN	glucose-6-phosphatase a, catalytic, tandem duplicate 2 [Source:ZFIN;Acc:ZDB-GENE-050309-17]	0.62321	7.55265	17.036	3.6677e-05	0.0081715	2961.22	2886.81	2788.9	4061.9	3394.2	4423.5	5564.1	3666.4	3648.2
ENSDARG00000076945	NA	dsg2	processed_transcript	ZFIN	desmoglein 2 [Source:ZFIN;Acc:ZDB-GENE-030131-7531]	0.62152	6.54916	19.785	8.6663e-06	0.0023913	1570.59	1531.12	1479.2	1828.3	1527.8	1991.1	2947.7	1942.4	1932.7
ENSDARG00000059690	559668	slc29a4	protein_coding	ZFIN	solute carrier family 29 (nucleoside transporters), member 4 [Source:ZFIN;Acc:ZDB-GENE-070112-1932]	0.61577	4.6361	21.795	3.0345e-06	0.0011268	410.707	400.387	386.81	499.24	417.18	543.69	767.82	505.95	503.43
ENSDARG00000051884	569989	ca5	protein_coding	ZFIN	carbonic anhydrase V [Source:ZFIN;Acc:ZDB-GENE-080220-57]	0.61557	5.937	15.25	9.418e-05	0.016663	1047.33	1021.01	986.39	1239.9	1036.1	1350.3	1957.6	1289.9	1283.5
ENSDARG00000020114	406458	slc20a1a	protein_coding	ZFIN	solute carrier family 20, member 1a [Source:ZFIN;Acc:ZDB-GENE-040426-2217]	0.61219	4.75852	14.584	0.00013406	0.021055	424.789	414.114	400.07	574.7	480.24	625.88	792.18	522	519.4
ENSDARG00000029766	565875	nr1i2	protein_coding	ZFIN	nuclear receptor subfamily 1, group I, member 2 [Source:ZFIN;Acc:ZDB-GENE-030903-3]	0.61134	4.61319	25.671	4.0489e-07	0.00024853	391.984	382.134	369.18	522.15	436.33	568.65	730.58	481.41	479.01
ENSDARG00000058688	560140	adipor2	protein_coding	ZFIN	adiponectin receptor 2 [Source:ZFIN;Acc:ZDB-GENE-041210-60]	0.60949	6.75944	28.639	8.7191e-08	6.9011e-05	1849.47	1803	1741.9	2108.5	1761.9	2296.2	3442.3	2268.3	2257
ENSDARG00000010231	405817	ppm1na	protein_coding	ZFIN	protein phosphatase, Mg2+/Mn2+ dependent, 1Na (putative) [Source:ZFIN;Acc:ZDB-GENE-040426-2731]	0.60521	5.14041	15.496	8.2674e-05	0.01507	520.984	507.892	490.67	851.88	711.85	927.73	966.86	637.1	633.93
ENSDARG00000090495	335008	pla2g15	protein_coding	ZFIN	phospholipase A2, group XV [Source:ZFIN;Acc:ZDB-GENE-030131-6948]	0.60508	6.42285	13.91	0.00019182	0.027087	1465.7	1428.86	1380.4	1616.9	1351.2	1760.9	2719.7	1792.1	1783.2
ENSDARG00000037495	403309	rtn4rl2b	protein_coding	ZFIN	reticulon 4 receptor-like 2b [Source:ZFIN;Acc:ZDB-GENE-040310-2]	0.60129	3.10965	15.921	6.6049e-05	0.012653	132.833	129.495	125.1	194.66	162.66	211.99	245.91	162.04	161.23
ENSDARG00000055118	565911	mylipb	protein_coding	ZFIN	myosin regulatory light chain interacting protein b [Source:ZFIN;Acc:ZDB-GENE-061027-67]	0.60105	4.75965	17.778	2.4824e-05	0.005973	426.898	416.171	402.06	581.52	485.94	633.3	789.98	520.55	517.96
ENSDARG00000045842	503753	zgc:113263	protein_coding	ZFIN	zgc:113263 [Source:ZFIN;Acc:ZDB-GENE-050306-34]	0.59901	5.27279	20.449	6.1254e-06	0.0018062	607.83	592.556	572.46	862.03	720.34	938.78	1123.2	740.11	736.42
ENSDARG00000034961	406812	bzw1b	protein_coding	ZFIN	basic leucine zipper and W2 domains 1b [Source:ZFIN;Acc:ZDB-GENE-040426-2881]	0.59707	6.07362	14.716	0.00012495	0.020205	1073.72	1046.74	1011.2	1497.4	1251.2	1630.7	1981.3	1305.6	1299.1
ENSDARG00000006598	559050	sgk2b	protein_coding	ZFIN	serum/glucocorticoid regulated kinase 2b [Source:ZFIN;Acc:ZDB-GENE-060929-44]	0.59483	2.97931	13.722	0.00021192	0.029373	118.182	115.212	111.31	185.81	155.27	202.35	217.82	143.53	142.81
ENSDARG00000052012	403307	rtn4rl2a	protein_coding	ZFIN	reticulon 4 receptor-like 2 a [Source:ZFIN;Acc:ZDB-GENE-040310-4]	0.58934	2.92081	14.333	0.00015312	0.022912	122.253	119.181	115.14	158.14	132.14	172.22	224.46	147.91	147.17
ENSDARG00000070453	100192219	gch1	protein_coding	ZFIN	GTP cyclohydrolase 1 [Source:ZFIN;Acc:ZDB-GENE-070720-5]	0.5821	5.70695	15.582	7.9017e-05	0.01467	779.573	759.983	734.21	1287.7	1076.1	1402.4	1423.7	938.15	933.48
ENSDARG00000041602	436726	MMADHC (2 of 2)	protein_coding	HGNC Symbol	methylmalonic aciduria (cobalamin deficiency) cblD type, with homocystinuria [Source:HGNC Symbol;Acc:HGNC:25221]	0.58129	4.06649	15.047	0.00010486	0.017798	262.471	255.876	247.2	366.37	306.15	398.99	479.13	315.72	314.15
ENSDARG00000070426	563855	chac1	protein_coding	ZFIN	ChaC, cation transport regulator-like 1 [Source:ZFIN;Acc:ZDB-GENE-030131-1957]	0.57784	7.31658	23.995	9.6599e-07	0.00043364	2658.03	2591.23	2503.4	3268	2730.8	3559	4839.8	3189.1	3173.3
ENSDARG00000020645	492363	slc7a3a	protein_coding	ZFIN	solute carrier family 7 (cationic amino acid transporter, y+ system), member 3a [Source:ZFIN;Acc:ZDB-GENE-041114-206]	0.57717	6.86969	18.271	1.9164e-05	0.0049263	1937.03	1888.36	1824.3	2434.3	2034.2	2651.1	3525.4	2323	2311.4
ENSDARG00000063247	564048	plekhm1	protein_coding	ZFIN	pleckstrin homology domain containing, family M (with RUN domain) member 1 [Source:ZFIN;Acc:ZDB-GENE-030131-2752]	0.57308	5.37382	15.059	0.00010419	0.017798	687.734	670.452	647.72	847.06	707.82	922.48	1248.2	822.48	818.38
ENSDARG00000037324	336187	klhl17	protein_coding	ZFIN	kelch-like 17 (Drosophila) [Source:ZFIN;Acc:ZDB-GENE-030131-8131]	0.55787	4.98756	20.678	5.4324e-06	0.001702	533.283	519.882	502.25	647.27	540.87	704.9	957.73	631.09	627.94
ENSDARG00000015709	327417	hsd17b12a	protein_coding	ZFIN	hydroxysteroid (17-beta) dehydrogenase 12a [Source:ZFIN;Acc:ZDB-GENE-030131-5628]	0.54887	5.46934	20.145	7.1771e-06	0.0020756	719.342	701.266	677.49	969.63	810.25	1056	1283.8	845.96	841.74
ENSDARG00000044719	335551	nrsn1	protein_coding	ZFIN	neurensin 1 [Source:ZFIN;Acc:ZDB-GENE-030131-7491]	0.5343	6.4412	22.065	2.6355e-06	0.0010162	1455.63	1419.05	1370.9	1823.7	1523.9	1986.1	2571.7	1694.6	1686.1
ENSDARG00000039650	335863	itm2cb	protein_coding	ZFIN	integral membrane protein 2Cb [Source:ZFIN;Acc:ZDB-GENE-030131-7806]	0.525	5.24884	19.374	1.0746e-05	0.0028351	654.727	638.274	616.63	760.28	635.31	827.98	1149.3	757.33	753.56
ENSDARG00000016132	321837	keap1a	protein_coding	ZFIN	kelch-like ECH-associated protein 1a [Source:ZFIN;Acc:ZDB-GENE-030131-556]	0.51957	4.59585	13.983	0.00018446	0.026293	385.626	375.936	363.19	555.68	464.35	605.16	674.42	444.4	442.19
ENSDARG00000011618	557046	slc26a2	protein_coding	ZFIN	solute carrier family 26 (sulfate transporter), member 2 [Source:ZFIN;Acc:ZDB-GENE-030717-3]	0.51876	4.96253	13.439	0.0002464	0.032504	507.076	494.334	477.57	693.59	579.58	755.34	886.31	584.03	581.12
ENSDARG00000020693	436933	sesn1	protein_coding	ZFIN	sestrin 1 [Source:ZFIN;Acc:ZDB-GENE-040718-408]	0.51428	7.0119	14.289	0.00015677	0.023075	2357.51	2298.27	2220.3	2330.7	1947.6	2538.2	4107.6	2706.7	2693.2
ENSDARG00000033140	393673	desi1a	protein_coding	ZFIN	desumoylating isopeptidase 1a [Source:ZFIN;Acc:ZDB-GENE-040426-1657]	0.50917	6.27831	12.823	0.0003424	0.041358	1223.31	1192.57	1152.1	1843.2	1540.2	2007.3	2123.9	1399.5	1392.6
ENSDARG00000060587	100537012	baiap2b	protein_coding	ZFIN	BAI1-associated protein 2b [Source:ZFIN;Acc:ZDB-GENE-100812-7]	0.50867	3.91367	17.205	3.3559e-05	0.0078243	277.9	270.917	261.73	260.06	217.31	283.22	482.38	317.86	316.28
ENSDARG00000028173	566075	slc4a2a	protein_coding	ZFIN	solute carrier family 4, anion exchanger, member 2a [Source:ZFIN;Acc:ZDB-GENE-051101-2]	0.5035	5.14581	16.074	6.0915e-05	0.012125	571.598	557.234	538.34	805.24	672.88	876.94	988.56	651.4	648.16
ENSDARG00000074540	100331471	gpr63	protein_coding	ZFIN	G protein-coupled receptor 63 [Source:ZFIN;Acc:ZDB-GENE-110411-183]	0.49638	4.56776	18.111	2.0844e-05	0.0052444	403.612	393.469	380.13	493.86	412.68	537.83	694.62	457.71	455.43
ENSDARG00000075282	NA	irs2	processed_transcript	ZFIN	insulin receptor substrate 2 [Source:ZFIN;Acc:ZDB-GENE-081104-462]	0.49341	6.07961	18.19	1.9991e-05	0.0050956	1186.42	1156.61	1117.4	1341.3	1120.8	1460.7	2037.5	1342.6	1335.9
ENSDARG00000022424	322846	slc26a5	protein_coding	ZFIN	solute carrier family 26, member 5 [Source:ZFIN;Acc:ZDB-GENE-030131-1566]	0.4926	5.45934	16.063	6.1275e-05	0.012125	724.17	705.972	682.04	980.64	819.45	1068	1243	819.05	814.97
ENSDARG00000010946	266987	cbsb	protein_coding	ZFIN	cystathionine-beta-synthase b [Source:ZFIN;Acc:ZDB-GENE-021030-3]	0.48757	5.7303	14.625	0.00013117	0.020764	959.586	935.473	903.75	1008	842.27	1097.7	1641.3	1081.5	1076.1
ENSDARG00000091260	566845	mylk4a	protein_coding	ZFIN	myosin light chain kinase family, member 4a [Source:ZFIN;Acc:ZDB-GENE-120824-2]	0.48602	5.25539	12.53	0.00040044	0.046148	631.556	615.686	594.81	858.09	717.04	934.5	1079.1	711.06	707.52
ENSDARG00000014031	393561	abcc2	protein_coding	ZFIN	ATP-binding cassette, sub-family C (CFTR/MRP), member 2 [Source:ZFIN;Acc:ZDB-GENE-040426-1523]	0.48482	6.79423	15.039	0.00010533	0.017798	1659.49	1617.79	1562.9	2860.4	2390.2	3115.1	2833	1866.8	1857.5
ENSDARG00000004227	567051	pde3a	protein_coding	ZFIN	phosphodiesterase 3A, cGMP-inhibited [Source:ZFIN;Acc:ZDB-GENE-041210-23]	0.48364	5.12563	15.981	6.397e-05	0.012439	636.912	620.907	599.85	640.5	535.22	697.53	1086.4	715.9	712.34
ENSDARG00000033251	447908	osbpl3a	protein_coding	ZFIN	oxysterol binding protein-like 3a [Source:ZFIN;Acc:ZDB-GENE-040912-77]	0.48285	4.03353	12.963	0.00031774	0.03925	287.199	279.981	270.49	323.39	270.24	352.19	489.67	322.67	321.06
ENSDARG00000094577	794234	CDC42SE2	protein_coding	HGNC Symbol	CDC42 small effector 2 [Source:HGNC Symbol;Acc:HGNC:18547]	0.47535	5.06656	16.694	4.392e-05	0.0093027	585.752	571.032	551.67	675.98	564.87	736.17	993.46	654.63	651.37
ENSDARG00000067741	322720	itpkcb	protein_coding	ZFIN	inositol 1,4,5-trisphosphate 3-kinase Cb [Source:ZFIN;Acc:ZDB-GENE-080225-27]	0.46778	5.76476	13.841	0.00019895	0.027703	926.688	903.402	872.77	1159.5	968.92	1262.8	1563.4	1030.2	1025.1
ENSDARG00000062058	567667	slc12a7b	protein_coding	ZFIN	solute carrier family 12, member 7b [Source:ZFIN;Acc:ZDB-GENE-030829-61]	0.46643	7.04535	17.896	2.3326e-05	0.0057507	2407.59	2347.09	2267.5	2480	2072.4	2700.8	4058	2674	2660.7
ENSDARG00000060318	564859	stk40	protein_coding	ZFIN	serine/threonine kinase 40 [Source:ZFIN;Acc:ZDB-GENE-030131-4831]	0.4577	4.75578	13.223	0.00027649	0.035089	496.005	483.541	467.15	499.03	417	543.46	831.02	547.59	544.87
ENSDARG00000026499	553417	ppm1e	protein_coding	ZFIN	protein phosphatase 1E (PP2C domain containing) [Source:ZFIN;Acc:ZDB-GENE-070326-2]	0.45356	5.44285	12.725	0.00036076	0.043058	820.418	799.802	772.68	786.88	657.54	856.95	1370.6	903.13	898.63
ENSDARG00000037097	494041	slc7a2	protein_coding	ZFIN	solute carrier family 7 (cationic amino acid transporter, y+ system), member 2 [Source:ZFIN;Acc:ZDB-GENE-041212-5]	0.45136	5.07607	12.428	0.0004229	0.047818	613.895	598.468	578.18	631.89	528.03	688.16	1024	674.77	671.4
ENSDARG00000013830	334206	osbpl2b	protein_coding	ZFIN	oxysterol binding protein-like 2b [Source:ZFIN;Acc:ZDB-GENE-030131-6138]	0.44335	5.64719	14.198	0.00016454	0.023908	890.935	868.547	839.1	1005.6	840.33	1095.2	1477.9	973.83	968.98
ENSDARG00000029230	402940	pnp4b	protein_coding	ZFIN	purine nucleoside phosphorylase 4b [Source:ZFIN;Acc:ZDB-GENE-040426-1887]	0.43831	6.29333	14.552	0.00013632	0.021214	1381.44	1346.73	1301.1	1615.4	1349.9	1759.2	2283.5	1504.7	1497.2
ENSDARG00000059646	556186	nt5dc2	protein_coding	ZFIN	5'-nucleotidase domain containing 2 [Source:ZFIN;Acc:ZDB-GENE-060810-17]	0.42336	6.28471	13.683	0.00021645	0.029596	1391.74	1356.76	1310.8	1578.9	1319.4	1719.5	2276.8	1500.3	1492.8
ENSDARG00000034710	550238	lmbrd2a	protein_coding	ZFIN	LMBR1 domain containing 2a [Source:ZFIN;Acc:ZDB-GENE-050417-32]	0.42135	5.16643	15.46	8.4286e-05	0.015272	646.966	630.708	609.32	712.9	595.72	776.38	1057	696.47	693
ENSDARG00000062315	567919	sik2b	protein_coding	ZFIN	salt-inducible kinase 2b [Source:ZFIN;Acc:ZDB-GENE-071012-1]	0.41751	6.33178	14.218	0.0001628	0.02377	1434.11	1398.08	1350.7	1646.8	1376.1	1793.4	2336.6	1539.7	1532
ENSDARG00000055092	568202	por	protein_coding	ZFIN	P450 (cytochrome) oxidoreductase [Source:ZFIN;Acc:ZDB-GENE-050809-121]	0.40219	6.0398	12.335	0.00044447	0.04933	1194.3	1164.29	1124.8	1310.1	1094.8	1426.8	1925.4	1268.7	1262.4
ENSDARG00000019038	406635	sgsm3	protein_coding	ZFIN	small G protein signaling modulator 3 [Source:ZFIN;Acc:ZDB-GENE-040426-2635]	0.39204	5.65721	14.306	0.0001554	0.023025	923.83	900.615	870.08	994.89	831.36	1083.5	1478.9	974.5	969.65
ENSDARG00000019301	NA	sec14l1	protein_coding	ZFIN	SEC14-like 1 (S. cerevisiae) [Source:ZFIN;Acc:ZDB-GENE-040426-801]	0.38591	5.23431	12.363	0.000438	0.048973	660.049	643.463	621.65	807.33	674.62	879.21	1052.2	693.31	689.86
ENSDARG00000039346	541328	ndufa5	protein_coding	ZFIN	NADH dehydrogenase (ubiquinone) 1 alpha subcomplex, 5 [Source:ZFIN;Acc:ZDB-GENE-050320-17]	-0.41569	5.01704	13.246	0.00027321	0.03482	742.139	723.49	698.96	701.72	586.38	764.21	678.64	447.18	444.96
ENSDARG00000007601	564460	zmynd8	protein_coding	ZFIN	zinc finger, MYND-type containing 8 [Source:ZFIN;Acc:ZDB-GENE-041119-1]	-0.41819	5.07592	14.099	0.0001734	0.025016	860.159	838.544	810.11	590.56	493.49	643.15	785.21	517.41	514.83
ENSDARG00000029856	337142	cnn3b	protein_coding	ZFIN	calponin 3, acidic b [Source:ZFIN;Acc:ZDB-GENE-050522-263]	-0.43367	4.49492	12.68	0.00036964	0.043737	577.475	562.964	543.88	393.18	328.56	428.19	521.51	343.65	341.94
ENSDARG00000020103	321315	calrl	protein_coding	ZFIN	calreticulin like [Source:ZFIN;Acc:ZDB-GENE-030131-9907]	-0.45464	7.43814	14.095	0.00017383	0.025016	4034.33	3932.95	3799.6	3708	3098.5	4038.2	3591.1	2366.3	2354.5
ENSDARG00000032651	192329	ppp1r10	protein_coding	ZFIN	protein phosphatase 1, regulatory subunit 10 [Source:ZFIN;Acc:ZDB-GENE-020419-15]	-0.45617	7.14014	14.056	0.00017749	0.025421	3662.06	3570.04	3449	2415.2	2018.2	2630.3	3256.2	2145.7	2135
ENSDARG00000069342	768186	klf16	protein_coding			-0.45617	5.33391	13.095	0.00029616	0.037115	924.03	900.81	870.27	870.49	727.41	948	821.59	541.38	538.69
ENSDARG00000017811	564023	si:ch211-210c8.6	protein_coding	ZFIN	si:ch211-210c8.6 [Source:ZFIN;Acc:ZDB-GENE-030131-3630]	-0.49113	3.44351	13.327	0.00026157	0.033914	263.343	256.726	248.02	218.48	182.57	237.93	228.51	150.57	149.82
ENSDARG00000004937	563708	skp2	protein_coding	ZFIN	S-phase kinase-associated protein 2 (p45) [Source:ZFIN;Acc:ZDB-GENE-030219-158]	-0.49503	3.24585	12.513	0.0004041	0.046318	237.372	231.407	223.56	177.57	148.38	193.38	205.41	135.35	134.68
ENSDARG00000053625	799806	anxa2b	protein_coding	ZFIN	annexin A2b [Source:ZFIN;Acc:ZDB-GENE-030131-1089]	-0.49523	4.99139	14.458	0.00014332	0.021993	789.76	769.915	743.81	620.3	518.34	675.53	683.44	450.35	448.1
ENSDARG00000004917	553360	pcif1	protein_coding	ZFIN	PDX1 C-terminal inhibiting factor 1 [Source:ZFIN;Acc:ZDB-GENE-120920-2]	-0.50851	5.24515	17.707	2.5768e-05	0.0061024	966.643	942.353	910.4	706.15	590.08	769.02	828.86	546.17	543.45
ENSDARG00000054645	568811	si:ch211-51c14.1	protein_coding	ZFIN	si:ch211-51c14.1 [Source:ZFIN;Acc:ZDB-GENE-120215-48]	-0.52078	4.65996	20.482	6.0202e-06	0.0018062	624.114	608.431	587.8	504.4	421.49	549.31	530.6	349.63	347.89
ENSDARG00000017931	393406	ddx26b	protein_coding	ZFIN	DEAD/H (Asp-Glu-Ala-Asp/His) box polypeptide 26B [Source:ZFIN;Acc:ZDB-GENE-040426-1150]	-0.52578	4.47426	20.97	4.666e-06	0.0015254	613.608	598.188	577.91	340.5	284.53	370.82	519.86	342.56	340.85
ENSDARG00000000442	368686	slc39a13	protein_coding	ZFIN	solute carrier family 39 (zinc transporter), member 13 [Source:ZFIN;Acc:ZDB-GENE-030616-17]	-0.52687	4.48552	12.384	0.00043296	0.04859	556.201	542.224	523.84	439.45	367.22	478.58	470.86	310.27	308.73
ENSDARG00000088116	568744	gstm3	protein_coding	ZFIN	glutathione S-transferase M3 (brain) [Source:ZFIN;Acc:ZDB-GENE-050309-24]	-0.53538	3.91395	12.484	0.00041048	0.046765	388.057	378.306	365.48	272.41	227.64	296.67	326.57	215.19	214.12
ENSDARG00000042533	324366	gstm	protein_coding	ZFIN	glutathione S-transferase M [Source:ZFIN;Acc:ZDB-GENE-030911-2]	-0.54131	4.22398	13.461	0.00024358	0.032274	475.74	463.785	448.06	355.37	296.96	387.02	398.73	262.74	261.43
ENSDARG00000060041	556995	LIG1	protein_coding	HGNC Symbol	ligase I, DNA, ATP-dependent [Source:HGNC Symbol;Acc:HGNC:6598]	-0.54812	3.94098	15.694	7.4467e-05	0.013998	390.478	380.665	367.76	291.08	243.24	317	325.72	214.63	213.56
ENSDARG00000014532	393763	aida	protein_coding	ZFIN	axin interaction partner and dorsalization antagonist [Source:ZFIN;Acc:ZDB-GENE-071126-2]	-0.55081	3.70745	13.569	0.00022993	0.030736	322.669	314.561	303.89	261.29	218.34	284.56	268.64	177.02	176.14
ENSDARG00000090182	101882533	90182	protein_coding			-0.56446	4.56557	12.302	0.0004524	0.049841	558.302	544.272	525.82	531.41	444.06	578.72	460.48	303.43	301.92
ENSDARG00000068763	561747	plcg2	protein_coding	ZFIN	phospholipase C, gamma 2 [Source:ZFIN;Acc:ZDB-GENE-030131-9532]	-0.56948	4.06455	14.675	0.0001277	0.020322	429.259	418.473	404.28	315.04	263.26	343.1	352.81	232.48	231.32
ENSDARG00000097369	NA	si:ch1073-358o18.3	lincRNA	ZFIN	si:ch1073-358o18.3 [Source:ZFIN;Acc:ZDB-GENE-131121-198]	-0.57071	5.29851	13.899	0.00019291	0.027113	1091.81	1064.38	1028.3	594.05	496.41	646.95	896.68	590.86	587.91
ENSDARG00000040224	323406	krcp	protein_coding	ZFIN	kelch repeat-containing protein [Source:ZFIN;Acc:ZDB-GENE-030131-2126]	-0.5762	4.08554	14.434	0.00014515	0.022051	432.688	421.815	407.51	328.63	274.61	357.89	353.97	233.25	232.09
ENSDARG00000070568	560591	atad5a	protein_coding	ZFIN	ATPase family, AAA domain containing 5a [Source:ZFIN;Acc:ZDB-GENE-070912-20]	-0.58499	5.07316	21.403	3.7222e-06	0.0013167	844.008	822.799	794.9	677.33	566	737.64	686.32	452.24	449.99
ENSDARG00000038585	541523	eif4e2	protein_coding	ZFIN	eukaryotic translation initiation factor 4E family member 2 [Source:ZFIN;Acc:ZDB-GENE-050327-59]	-0.59542	3.64542	16.552	4.7335e-05	0.0098186	321.907	313.818	303.18	235.93	197.15	256.94	259.84	171.22	170.37
ENSDARG00000039730	550419	zgc:112160	protein_coding	ZFIN	zgc:112160 [Source:ZFIN;Acc:ZDB-GENE-050417-229]	-0.60245	9.38027	13.214	0.0002779	0.035119	15534.6	15144.2	14631	15678	13101	17074	12481	8224.4	8183.4
ENSDARG00000017388	393556	gstt1b	protein_coding	ZFIN	glutathione S-transferase theta 1b [Source:ZFIN;Acc:ZDB-GENE-040426-1491]	-0.61673	3.59837	13.865	0.00019641	0.027476	342.591	333.982	322.66	183.17	153.06	199.47	272.49	179.55	178.66
ENSDARG00000086604	100334934	si:ch211-113a14.19	protein_coding	ZFIN	si:ch211-113a14.19 [Source:ZFIN;Acc:ZDB-GENE-121214-198]	-0.62994	4.95829	25.967	3.4736e-07	0.00021766	771.988	752.589	727.07	650.82	543.84	708.77	608.49	400.96	398.96
ENSDARG00000014685	445395	esco2	protein_coding	ZFIN	establishment of cohesion 1 homolog 2 [Source:ZFIN;Acc:ZDB-GENE-050913-156]	-0.63751	3.60747	16.771	4.2177e-05	0.0090612	315.897	307.959	297.52	235.23	196.57	256.18	247.66	163.19	162.38
ENSDARG00000019318	559236	CR354540.2	protein_coding	Clone-based (Ensembl)	Uncharacterized protein [Source:UniProtKB/TrEMBL;Acc:F1QA12]	-0.65042	2.37193	12.959	0.00031842	0.03925	126.568	123.387	119.2	107.11	89.505	116.65	98.306	64.778	64.455
ENSDARG00000019365	550250	zgc:110712	protein_coding	ZFIN	zgc:110712 [Source:ZFIN;Acc:ZDB-GENE-050417-50]	-0.65319	3.54281	13.591	0.00022724	0.030736	300.315	292.768	282.84	221.74	185.29	241.48	232.89	153.46	152.7
ENSDARG00000070463	791146	e2f3	protein_coding	ZFIN	E2F transcription factor 3 [Source:ZFIN;Acc:ZDB-GENE-070112-882]	-0.65389	3.98296	17.789	2.4687e-05	0.005973	378.402	368.894	356.39	342.11	285.88	372.58	293.32	193.28	192.32
ENSDARG00000004926	407727	slbp	protein_coding	ZFIN	stem-loop binding protein [Source:ZFIN;Acc:ZDB-GENE-030131-9686]	-0.65718	4.1216	18.075	2.1243e-05	0.0052803	440.826	429.749	415.18	350.03	292.49	381.19	340.94	224.66	223.54
ENSDARG00000086233	100006331	86233	protein_coding			-0.6668	4.16488	20.11	7.3109e-06	0.0020942	464.373	452.704	437.35	350.86	293.19	382.11	356.77	235.09	233.92
ENSDARG00000057738	553328	hells	protein_coding	ZFIN	helicase, lymphoid-specific [Source:ZFIN;Acc:ZDB-GENE-030131-9923]	-0.67171	5.22471	18.103	2.0924e-05	0.0052444	949.852	925.983	894.59	733.9	613.27	799.25	727.33	479.26	476.88
ENSDARG00000057830	30659	dnmt3	protein_coding	ZFIN	DNA (cytosine-5-)-methyltransferase 3 [Source:ZFIN;Acc:ZDB-GENE-990712-11]	-0.67828	3.42222	19.826	8.4829e-06	0.0023845	280.263	273.22	263.96	204.16	170.6	222.34	213.59	140.74	140.04
ENSDARG00000009942	402825	cdc6	protein_coding	ZFIN	cell division cycle 6 homolog (S. cerevisiae) [Source:ZFIN;Acc:ZDB-GENE-050506-131]	-0.68672	3.30287	15.509	8.2119e-05	0.01506	261.868	255.287	246.63	179.34	149.86	195.31	198.4	130.73	130.08
ENSDARG00000055504	100000085	CD68	protein_coding	HGNC Symbol	CD68 molecule [Source:HGNC Symbol;Acc:HGNC:1693]	-0.69941	3.76087	17.06	3.6224e-05	0.0081307	353.614	344.728	333.04	274.38	229.28	298.81	265.58	175	174.13
ENSDARG00000097804	100538040	si:ch73-156o22.2	protein_coding	ZFIN	si:ch73-156o22.2 [Source:ZFIN;Acc:ZDB-GENE-131127-361]	-0.7124	3.97963	16.833	4.0808e-05	0.0088302	416.778	406.305	392.53	290.79	242.99	316.68	310.23	204.42	203.4
ENSDARG00000026577	406715	cdk2	protein_coding	ZFIN	cyclin-dependent kinase 2 [Source:ZFIN;Acc:ZDB-GENE-040426-2741]	-0.72288	3.28337	16.572	4.683e-05	0.0097812	254.845	248.441	240.02	186.69	156	203.32	188.29	124.07	123.46
ENSDARG00000030094	447886	mal	protein_coding	ZFIN	mal, T-cell differentiation protein [Source:ZFIN;Acc:ZDB-GENE-050417-175]	-0.74062	3.64284	24.954	5.8702e-07	0.00030975	338.695	330.184	318.99	228.21	190.7	248.53	247.21	162.89	162.08
ENSDARG00000088026	100007492	PIK3R6 (1 of 2)	protein_coding	HGNC Symbol	phosphoinositide-3-kinase, regulatory subunit 6 [Source:HGNC Symbol;Acc:HGNC:27101]	-0.74575	2.31187	16.23	5.6101e-05	0.011479	125.879	122.716	118.55	100.99	84.391	109.98	91.51	60.3	59.999
ENSDARG00000055889	777631	55889	protein_coding			-0.74812	2.90031	16.874	3.994e-05	0.0087685	193.735	188.867	182.46	145.51	121.59	158.47	140.64	92.674	92.212
ENSDARG00000021086	550421	znf367	protein_coding	ZFIN	zinc finger protein 367 [Source:ZFIN;Acc:ZDB-GENE-050417-231]	-0.7664	2.80541	18.57	1.6382e-05	0.0042845	179.637	175.123	169.19	137.1	114.56	149.31	128.76	84.844	84.421
ENSDARG00000074809	798626	zgc:194392	protein_coding	ZFIN	zgc:194392 [Source:ZFIN;Acc:ZDB-GENE-030131-4774]	-0.77662	3.2273	12.566	0.00039285	0.045621	219.056	213.551	206.31	205.42	171.66	223.71	155.92	102.74	102.23
ENSDARG00000093405	552927	casp6	protein_coding	ZFIN	caspase 6, apoptosis-related cysteine peptidase [Source:ZFIN;Acc:ZDB-GENE-030825-4]	-0.77863	1.85915	12.509	0.00040501	0.046318	99.5004	97.0001	93.711	61.189	51.131	66.637	70.684	46.577	46.345
ENSDARG00000079233	568846	E2F2	protein_coding	HGNC Symbol	E2F transcription factor 2 [Source:HGNC Symbol;Acc:HGNC:3114]	-0.7904	2.92214	17.831	2.4139e-05	0.0059027	194.283	189.401	182.98	156.99	131.19	170.97	136.96	90.249	89.8
ENSDARG00000090899	101884378	CR450711.2	protein_coding	UniProtKB Gene Name	Uncharacterized protein [Source:UniProtKB/TrEMBL;Acc:E7F4D5]	-0.79934	3.55183	13.295	0.00026607	0.034345	290.103	282.813	273.22	270.24	225.82	294.3	203.28	133.95	133.28
ENSDARG00000069833	792002	rhbdl2	protein_coding	ZFIN	rhomboid, veinlet-like 2 (Drosophila) [Source:ZFIN;Acc:ZDB-GENE-040426-732]	-0.80852	3.72889	24.867	6.1414e-07	0.00031847	348.949	340.18	328.65	260.44	217.63	283.63	242.98	160.11	159.31
ENSDARG00000073789	101882987	BX537350.1	protein_coding	Clone-based (Ensembl)	Uncharacterized protein [Source:UniProtKB/TrEMBL;Acc:F1Q795]	-0.81829	2.47834	17.76	2.5064e-05	0.005983	142.132	138.56	133.86	116.2	97.103	126.55	98.257	64.745	64.423
ENSDARG00000011168	494158	anxa1c	protein_coding	ZFIN	annexin A1c [Source:ZFIN;Acc:ZDB-GENE-030131-5274]	-0.82579	5.08052	12.617	0.00038226	0.044737	955.535	931.524	899.94	610.15	509.86	664.48	657.55	433.29	431.13
ENSDARG00000092404	NA	lct	protein_coding	ZFIN	lactase [Source:ZFIN;Acc:ZDB-GENE-081104-434]	-0.83311	2.73072	13.279	0.0002684	0.034499	180.026	175.502	169.55	129.25	108.01	140.76	123.2	81.181	80.777
ENSDARG00000004251	81882	dhfr	protein_coding	ZFIN	dihydrofolate reductase [Source:ZFIN;Acc:ZDB-GENE-010406-5]	-0.85179	3.36754	19.431	1.0427e-05	0.0028002	262.776	256.173	247.49	213.32	178.26	232.31	177.54	116.99	116.41
ENSDARG00000032553	406602	egln3	protein_coding	ZFIN	egl nine homolog 3 (C. elegans) [Source:ZFIN;Acc:ZDB-GENE-040426-2541]	-0.88227	2.85522	13.569	0.00022991	0.030736	223.719	218.097	210.7	115.12	96.194	125.37	147.98	97.512	97.026
ENSDARG00000045815	553396	mcm10	protein_coding	ZFIN	minichromosome maintenance complex component 10 [Source:ZFIN;Acc:ZDB-GENE-041210-42]	-0.89446	2.01751	13.57	0.00022984	0.030736	107.718	105.011	101.45	76.658	64.058	83.484	70.614	46.531	46.299
ENSDARG00000055752	724016	npas4a	protein_coding	ZFIN	neuronal PAS domain protein 4a [Source:ZFIN;Acc:ZDB-GENE-060616-396]	-0.90156	5.25036	13.068	0.00030034	0.037483	1051.75	1025.32	990.56	740.47	618.76	806.41	686.73	452.51	450.26
ENSDARG00000045737	494572	guca1g	protein_coding	ZFIN	guanylate cyclase activator 1g [Source:ZFIN;Acc:ZDB-GENE-050120-1]	-0.91155	2.3536	12.789	0.00034864	0.041944	140.512	136.982	132.34	92.426	77.234	100.66	91.046	59.994	59.695
ENSDARG00000092044	100526813	si:dkey-22f5.9	protein_coding	ZFIN	si:dkey-22f5.9 [Source:ZFIN;Acc:ZDB-GENE-091204-260]	-0.91675	3.37142	13.682	0.00021648	0.029596	263.059	256.449	247.75	227.28	189.92	247.52	169.9	111.96	111.4
ENSDARG00000020298	30079	btg2	protein_coding	ZFIN	B-cell translocation gene 2 [Source:ZFIN;Acc:ZDB-GENE-000210-15]	-0.92818	5.74515	14.415	0.00014663	0.022161	1315.73	1282.67	1239.2	1357.9	1134.7	1478.8	843.39	555.75	552.98
ENSDARG00000092574	NA	si:ch211-198d23.1	protein_coding	ZFIN	si:ch211-198d23.1 [Source:ZFIN;Acc:ZDB-GENE-081104-163]	-0.96057	1.15664	16.652	4.4902e-05	0.0094441	58.5987	57.1262	55.189	43.351	36.225	47.211	36.653	24.152	24.032
ENSDARG00000086881	100331484	IER2	protein_coding	HGNC Symbol	immediate early response 2 [Source:HGNC Symbol;Acc:HGNC:28871]	-0.9621	3.48807	17.125	3.5007e-05	0.0080374	269.405	262.635	253.73	291.82	243.86	317.81	168.62	111.11	110.55
ENSDARG00000004199	791203	spam1	protein_coding	ZFIN	sperm adhesion molecule 1 [Source:ZFIN;Acc:ZDB-GENE-050506-63]	-0.97047	1.39682	12.946	0.00032053	0.039349	70.8697	69.0888	66.746	48.62	40.628	52.949	44.043	29.022	28.877
ENSDARG00000032768	792160	irf1b	protein_coding	ZFIN	interferon regulatory factor 1b [Source:ZFIN;Acc:ZDB-GENE-041114-13]	-1.00503	2.45717	15.948	6.5114e-05	0.012554	156.76	152.821	147.64	105.23	87.935	114.6	95.199	62.73	62.418
ENSDARG00000077620	550236	cdca7a	protein_coding	ZFIN	cell division cycle associated 7a [Source:ZFIN;Acc:ZDB-GENE-050417-29]	-1.00531	4.08471	37.888	7.4913e-10	1.0242e-06	489.338	477.041	460.87	301.34	251.81	328.17	297.29	195.89	194.92
ENSDARG00000086281	550608	APOA4 (3 of 4)	protein_coding	HGNC Symbol	apolipoprotein A-IV [Source:HGNC Symbol;Acc:HGNC:602]	-1.00924	3.06727	22.932	1.6784e-06	0.00069151	242.585	236.489	228.47	151.97	126.99	165.5	146.93	96.821	96.339
ENSDARG00000023002	192314	dtl	protein_coding	ZFIN	denticleless homolog (Drosophila) [Source:ZFIN;Acc:ZDB-GENE-020419-34]	-1.01442	2.19889	31.682	1.8163e-08	1.8838e-05	124.116	120.997	116.89	92.731	77.489	100.99	74.868	49.333	49.088
ENSDARG00000071082	100003675	p4ha1b	protein_coding	ZFIN	prolyl 4-hydroxylase, alpha polypeptide I b [Source:ZFIN;Acc:ZDB-GENE-030131-4089]	-1.03624	3.87414	23.08	1.5542e-06	0.00064926	464.178	452.514	437.17	237.73	198.65	258.9	276.01	181.88	180.97
ENSDARG00000069045	555570	chtf8	protein_coding	ZFIN	CTF8, chromosome transmission fidelity factor 8 homolog (S. cerevisiae) [Source:ZFIN;Acc:ZDB-GENE-050419-148]	-1.05121	2.16782	21.317	3.892e-06	0.0013455	117.956	114.992	111.09	93.212	77.891	101.51	69.353	45.699	45.472
ENSDARG00000044685	403010	nr0b2a	protein_coding	ZFIN	nuclear receptor subfamily 0, group B, member 2a [Source:ZFIN;Acc:ZDB-GENE-080403-1]	-1.07727	3.44157	15.311	9.1195e-05	0.01623	318.28	310.282	299.76	179.63	150.1	195.62	183.92	121.19	120.59
ENSDARG00000086740	798210	PHYH (2 of 2)	protein_coding	HGNC Symbol	phytanoyl-CoA 2-hydroxylase [Source:HGNC Symbol;Acc:HGNC:8940]	-1.08346	3.19491	12.674	0.00037081	0.043737	230.246	224.46	216.85	211.55	176.78	230.39	132.46	87.281	86.846
ENSDARG00000060671	796436	SI:DKEY-79P17.2	protein_coding	UniProtKB Gene Name	Uncharacterized protein [Source:UniProtKB/TrEMBL;Acc:F1Q8B5]	-1.10197	4.68466	27.547	1.5331e-07	0.00010979	759.803	740.71	715.6	521.56	435.83	568.01	431.72	284.48	283.06
ENSDARG00000062278	555344	C1GALT1 (1 of 2)	protein_coding	HGNC Symbol	core 1 synthase, glycoprotein-N-acetylgalactosamine 3-beta-galactosyltransferase 1 [Source:HGNC Symbol;Acc:HGNC:24337]	-1.13564	0.670918	15.374	8.8198e-05	0.015885	45.5674	44.4223	42.916	26.419	22.077	28.772	25.212	16.613	16.53
ENSDARG00000074012	NA	FP325123.1	protein_coding	UniProtKB Gene Name	Uncharacterized protein [Source:UniProtKB/TrEMBL;Acc:E7F2T3]	-1.13809	3.42051	19.411	1.0539e-05	0.002805	282.32	275.226	265.89	226.17	188.99	246.31	156.39	103.05	102.54
ENSDARG00000071005	436649	ppp1r3ca	protein_coding	ZFIN	protein phosphatase 1, regulatory (inhibitor) subunit 3Ca [Source:ZFIN;Acc:ZDB-GENE-040718-70]	-1.18765	3.03102	25.23	5.0878e-07	0.00028338	249.898	243.618	235.36	136.78	114.3	148.96	133.74	88.127	87.688
ENSDARG00000062446	560768	NEURL2	protein_coding	HGNC Symbol	neuralized E3 ubiquitin protein ligase 2 [Source:HGNC Symbol;Acc:HGNC:16156]	-1.20786	1.59264	21.005	4.5798e-06	0.0015137	79.8986	77.8909	75.25	61.479	51.373	66.953	42.1	27.741	27.603
ENSDARG00000076043	100170838	si:dkeyp-73d8.9	protein_coding	ZFIN	si:dkeyp-73d8.9 [Source:ZFIN;Acc:ZDB-GENE-070912-685]	-1.25264	2.38753	15.093	0.00010237	0.017695	165.285	161.131	155.67	97.22	81.24	105.88	84.525	55.697	55.419
ENSDARG00000077504	NA	si:ch211-103n10.5	protein_coding	ZFIN	si:ch211-103n10.5 [Source:ZFIN;Acc:ZDB-GENE-030131-5155]	-1.33271	2.30086	21.477	3.5806e-06	0.0012975	147.119	143.422	138.56	86.21	72.039	93.886	71.153	46.885	46.652
ENSDARG00000058332	553479	58332	protein_coding			-1.33636	0.047009	13.418	0.0002492	0.03273	32.8887	32.0623	30.975	11.304	9.4459	12.31	15.79	10.405	10.353
ENSDARG00000077799	795099	EGR4 (1 of 2)	protein_coding	HGNC Symbol	early growth response 4 [Source:HGNC Symbol;Acc:HGNC:3241]	-1.35338	4.23241	21.191	4.1566e-06	0.0014207	578.539	564.001	544.88	350.78	293.12	382.02	276.11	181.94	181.04
ENSDARG00000095005	556860	95005	protein_coding			-1.53165	-0.328581	15.763	7.1782e-05	0.013664	22.6194	22.051	21.303	12.634	10.557	13.758	9.4375	6.2187	6.1877
ENSDARG00000041433	562950	si:dkey-7c18.24	protein_coding	ZFIN	si:dkey-7c18.24 [Source:ZFIN;Acc:ZDB-GENE-041014-63]	-1.54553	5.64656	12.715	0.00036264	0.043112	1449.61	1413.18	1365.3	1067.9	892.38	1163	605.67	399.1	397.11
ENSDARG00000078419	101884302	filip1a	protein_coding	ZFIN	filamin A interacting protein 1a [Source:ZFIN;Acc:ZDB-GENE-030131-4110]	-1.7935	-0.815532	14.373	0.0001499	0.022543	15.0711	14.6924	14.194	9.5563	7.9855	10.407	5.1879	3.4185	3.4015
ENSDARG00000073820	565650	zgc:174917	protein_coding	ZFIN	zgc:174917 [Source:ZFIN;Acc:ZDB-GENE-070928-42]	-2.0248	0.769811	15.55	8.0357e-05	0.014828	73.1294	71.2917	68.874	18.963	15.846	20.652	21.799	14.364	14.293
ENSDARG00000043584	322336	ifit2	protein_coding	ZFIN	interferon-induced protein with tetratricopeptide repeats 2 [Source:ZFIN;Acc:ZDB-GENE-030131-1055]	-2.30051	-1.58231	13.327	0.0002616	0.033914	9.2547	9.0221	8.7162	3.402	2.8428	3.7049	2.1622	1.4247	1.4176
ENSDARG00000095369	541433	zgc:112966	protein_coding	ZFIN	zgc:112966 [Source:ZFIN;Acc:ZDB-GENE-050320-137]	-2.45524	-0.326957	14.684	0.00012712	0.020322	25.7181	25.0718	24.222	12.623	10.548	13.747	5.5885	3.6825	3.6641
ENSDARG00000096833	NA	si:ch211-68a17.5	lincRNA	ZFIN	si:ch211-68a17.5 [Source:ZFIN;Acc:ZDB-GENE-131127-348]	-2.46257	0.120251	25.326	4.8403e-07	0.00027997	28.1315	27.4246	26.495	24.038	20.087	26.179	6.0911	4.0137	3.9937
ENSDARG00000094535	NA	si:dkey-31b16.11	processed_transcript	ZFIN	si:dkey-31b16.11 [Source:ZFIN;Acc:ZDB-GENE-090312-71]	-2.504	-1.77533	12.888	0.00033067	0.040265	8.5626	8.3474	8.0644	1.5311	1.2794	1.6674	1.7092	1.1263	1.1207
ENSDARG00000097914	NA	si:dkey-25e11.13	processed_transcript	ZFIN	si:dkey-25e11.13 [Source:ZFIN;Acc:ZDB-GENE-131120-61]	-2.6941	-1.28733	17.09	3.5654e-05	0.0080629	9.9373	9.6876	9.3591	7.554	6.3124	8.2267	1.7353	1.1435	1.1378
ENSDARG00000038321	100002541	zgc:172053	protein_coding	ZFIN	zgc:172053 [Source:ZFIN;Acc:ZDB-GENE-080219-25]	-2.76296	1.21585	15.327	9.0399e-05	0.016184	80.4036	78.3831	75.725	44.319	37.034	48.265	14.308	9.4278	9.3809
ENSDARG00000077212	101885767	si:dkey-220o5.5	protein_coding	ZFIN	si:dkey-220o5.5 [Source:ZFIN;Acc:ZDB-GENE-081104-376]	-2.82413	-1.63753	12.53	0.00040046	0.046148	7.1989	7.018	6.78	4.7875	4.0006	5.2138	1.1016	0.72591	0.7223
ENSDARG00000004355	797815	nr0b2b	protein_coding	ZFIN	nuclear receptor subfamily 0, group B, member 2b [Source:ZFIN;Acc:ZDB-GENE-080403-9]	-2.85148	-0.765428	30.939	2.662e-08	2.5827e-05	21.2055	20.6726	19.972	6.1703	5.1561	6.7197	3.4447	2.2699	2.2586
ENSDARG00000095605	100535113	CR846087.1	protein_coding	Clone-based (Ensembl)	Uncharacterized protein [Source:UniProtKB/TrEMBL;Acc:E9QIS6]	-2.89839	-1.75692	12.413	0.00042633	0.048025	6.1775	6.0222	5.818	5.0945	4.2571	5.5481	0.86923	0.57277	0.56992
ENSDARG00000068006	751668	gck	protein_coding	ZFIN	glucokinase (hexokinase 4, maturity onset diabetes of the young 2) [Source:ZFIN;Acc:ZDB-GENE-060825-204]	-3.63392	2.01761	28.513	9.3091e-08	7.1792e-05	247.203	240.991	232.82	17.453	14.584	19.007	24.145	15.91	15.831
ENSDARG00000074250	NA	74250	protein_coding			-4.55278	-1.75833	33.069	8.8957e-09	1.0291e-05	11.3226	11.038	10.664	0.34187	0.28568	0.37232	0.4328	0.28519	0.28377
ENSDARG00000077266	NA	BX470200.1	protein_coding	Clone-based (Ensembl)	Uncharacterized protein [Source:UniProtKB/TrEMBL;Acc:F1QAP3]	-4.74224	-2.48016	13.469	0.00024249	0.032271	3.4284	3.3423	3.229	1.3679	1.143	1.4897	0	0	0
ENSDARG00000097022	NA	si:ch1073-133p4.2	lincRNA	ZFIN	si:ch1073-133p4.2 [Source:ZFIN;Acc:ZDB-GENE-131127-639]	-4.87545	-1.97826	14.32	0.00015422	0.022963	3.7729	3.6781	3.5534	5.491	4.5884	5.9799	0	0	0
