# Supplementary material for: Transcriptome Analysis of Chemically-Induced Sensory Neuron Ablation in Zebrafish
Source: PLoS One. 2016 Feb 10;11(2):e0148726. doi: 10.1371/journal.pone.0148726 (PMC4749159; doi:10.1371/journal.pone.0148726)
Supplement: S4 Table — (XLSX) [file pone.0148726.s005.xlsx]

## Sheet: 0dd0de5d-2e5d-4c44-9360-77a708e
Category	ID	Name	Source	p-value	q-value Bonferroni	q-value FDR B&H	q-value FDR B&Y	Hit Count in Query List	Hit Count in Genome	Hit in Query List
GO: Molecular Function	GO:0004623	phospholipase A2 activity		0.001164	0.3028	0.008477	0.05205	2	29	PNPLA3,PLA2G15
GO: Molecular Function	GO:0015075	ion transmembrane transporter activity		0.002616	0.6801	0.01134	0.0696	6	819	ABCC5,SLC7A2,TRPV6,SLC12A7,HCN4,SLC38A4
GO: Biological Process	GO:0070305	response to cGMP		6.066e-05	0.06849	0.03424	0.2605	2	7	PDE3A,HCN4
GO: Biological Process	GO:0006811	ion transport		0.0001311	0.1481	0.03909	0.2973	10	1479	ABCC5,SLC7A2,HBP1,TRPV6,FTL,IRS2,SLC12A7,HCN4,SLC38A4,CA5A
GO: Biological Process	GO:0071417	cellular response to organonitrogen compound		0.0001385	0.1564	0.03909	0.2973	6	472	SIK2,POR,PDE3A,IRS2,BAIAP2,HCN4
GO: Biological Process	GO:1901700	response to oxygen-containing compound		0.0002834	0.32	0.04075	0.31	9	1314	SIK2,POR,PDE3A,IRS2,BAIAP2,DSG2,HCN4,CBS,SESN1
GO: Biological Process	GO:0019395	fatty acid oxidation		0.0004682	0.5286	0.04148	0.3155	3	88	POR,IRS2,ADIPOR2
GO: Biological Process	GO:0009719	response to endogenous stimulus		0.0005144	0.5808	0.04148	0.3155	9	1424	SIK2,POR,PDE3A,IRS2,BAIAP2,DSG2,HCN4,CBS,ADIPOR2
Pathway	545362	purine nucleotides degradation	BioSystems: BIOCYC	0.0002018	0.04984	0.01521	0.0926	2	10	GDA,PNP
Pathway	106572	Transmembrane transport of small molecules	BioSystems: REACTOME	0.000805	0.1988	0.03977	0.2421	6	537	ABCC5,SLC7A2,TRPV6,FTL,SLC12A7,SLC38A4
