# Supplementary material for: Transcriptome Analysis of Chemically-Induced Sensory Neuron Ablation in Zebrafish
Source: PLoS One. 2016 Feb 10;11(2):e0148726. doi: 10.1371/journal.pone.0148726 (PMC4749159; doi:10.1371/journal.pone.0148726)
Supplement: S5 Table — (XLSX) [file pone.0148726.s006.xlsx]

## Sheet: 89704518-175a-4c52-aa25-ab50f59
Category	ID	Name	Source	p-value	q-value Bonferroni	q-value FDR B&H	q-value FDR B&Y	Hit Count in Query List	Hit Count in Genome	Hit in Query List
GO: Molecular Function	GO:0005215	transporter activity		5.962e-12	3.959e-09	6.598e-10	4.669e-09	37	1220	SLC43A2,ABCC4,SLC6A19,SLC16A12,SLC22A8,KCNJ1,KCNJ2,UCP3,ABCC2,SLC38A3,SLC29A4,RHCG,SLC26A3,SLC16A9,SLC26A2,SLC26A5,SLMO2,ABCC5,ABCB6,ABCF2,APOA4,ADAMTS8,SLC13A2,SLC47A2,SLC3A2,SLC4A2,SLC9A3,SLC7A3,SLC16A6,SLC16A4,SLC20A1,ABCB11,SLC47A1,ABCC12,ATP1A1,SLC41A1,SLC2A11
GO: Molecular Function	GO:0015297	antiporter activity		6.474e-08	4.299e-05	3.582e-06	2.535e-05	8	64	SLC22A8,SLC38A3,SLC26A3,SLC47A2,SLC3A2,SLC4A2,SLC9A3,SLC47A1
GO: Molecular Function	GO:0090484	drug transporter activity		2.312e-06	0.001535	0.0001097	0.000776	5	26	ABCC4,SLC38A3,SLC47A2,ABCB11,SLC47A1
GO: Molecular Function	GO:0016491	oxidoreductase activity		0.0004912	0.3262	0.01052	0.07445	16	733	ABCC4,CYP24A1,CYP51A1,ME1,PGD,DIO3,HSD11B2,BBOX1,HSDL2,TP53I3,TDO2,PIR,GSR,LOXL2,PRDX1,HSD17B12
GO: Molecular Function	GO:0030554	adenyl nucleotide binding		0.002455	1.63	0.038	0.2689	24	1536	ABCC4,MYO7B,PDK2,PDK4,PFKFB4,PDE10A,ME1,MYLK3,KCNJ1,MYLK4,ABCC2,SGK1,ABCC5,ABCB6,ABCF2,CAMK1G,SGK2,ITPKC,TRIB3,ABCB11,PNPLA8,ABCC12,ATP1A1,ENTPD8
GO: Molecular Function	GO:0016209	antioxidant activity		0.003242	2.153	0.0468	0.3312	4	72	TP53INP1,APOA4,GSR,PRDX1
GO: Biological Process	GO:0055085	transmembrane transport		9.661e-17	2.55e-13	2.55e-13	2.156e-12	44	1237	SLC43A2,ABCC4,SPINK1,SLC6A19,SLC25A25,SLC16A12,SLC22A8,SLC25A43,KCNJ1,KCNJ2,UCP3,ABCC2,MMP9,SLC25A23,SLC38A3,SLC29A4,RHCG,SLC26A3,SLC16A9,SLC26A2,SGK1,SLC26A5,ABCC5,ABCB6,ADAMTS8,CPT1B,SLC13A2,SLC47A2,SLC3A2,SLC4A2,SGK2,SLC9A3,SLC7A3,SLC16A6,SLC16A4,SLC20A1,ABCB11,SLC47A1,FTL,ABCC12,ATP1A1,SLC41A1,G6PC,SLC2A11
GO: Biological Process	GO:0015893	drug transport		2.22e-08	5.858e-05	4.882e-06	4.128e-05	7	37	ABCC4,NR1I2,ABCC2,SLC38A3,SLC47A2,ABCB11,SLC47A1
GO: Biological Process	GO:1901700	response to oxygen-containing compound		4.901e-07	0.001293	8.083e-05	0.0006835	30	1314	HIF1A,TP53INP1,PDK2,PDK4,CYP24A1,GCH1,ME1,RXRA,LPIN1,SLC22A8,UCP2,UCP3,AGXT,CCRN4L,HSD11B2,ABCC2,SERPINA7,SLC26A3,DSG2,SGK1,PIK3R3,APOA4,FOSL1,GSTP1,IGFBP1,TRIB3,STC2,ANKRD1,PRDX1,PCK1
GO: Biological Process	GO:0006979	response to oxidative stress		1.098e-06	0.002897	0.0001609	0.001361	14	338	HIF1A,TP53INP1,PDK2,UCP2,UCP3,ABCC2,MMP9,TAT,APOA4,FOSL1,SGK2,GSTP1,STC2,PRDX1
GO: Biological Process	GO:0009991	response to extracellular stimulus		1.548e-06	0.004085	0.0001945	0.001645	15	400	TP53INP1,PDK2,PDK4,CYP24A1,SLC6A19,PYY,SLC25A25,UCP2,UCP3,CCRN4L,HSD11B2,MMP9,SERPINA7,FOSL1,STC2
GO: Biological Process	GO:0006629	lipid metabolic process		7.057e-06	0.01862	0.0006898	0.005833	27	1265	PDK2,PDK4,CYP24A1,CYP51A1,ME1,RXRA,GGT1,LPIN1,NR1I2,AGT,UCP3,UGT2B15,HSD11B2,PIK3R3,APOA4,CPT1B,ABHD4,LIPC,TRIB3,ANKRD1,ABCB11,HSD17B12,PNPLA8,PNPLA3,ATP1A1,G6PC,PCK1
GO: Biological Process	GO:0055114	oxidation-reduction process		8.179e-06	0.02158	0.0007709	0.006518	24	1052	ABCC4,PDK4,CYP24A1,CYP51A1,SLC25A25,ME1,PGD,UCP2,UCP3,DIO3,HSD11B2,BBOX1,SLC25A23,HSDL2,TP53I3,APOA4,TDO2,CPT1B,PIR,GSR,LOXL2,PRDX1,HSD17B12,G6PC
GO: Cellular Component	GO:0098589	membrane region		8.876e-05	0.01988	0.004971	0.02978	25	1326	ABCC4,MYO7B,CYP51A1,LPIN1,SLC22A8,UGT2B15,CREB3L3,ABCC2,FKBP5,SLC29A4,RHCG,SLC26A3,DSG2,SGK1,SLC26A5,LRRC8D,SLC3A2,SLC4A2,SLC9A3,ABCB11,HSD17B12,PNPLA8,PNPLA3,ATP1A1,G6PC
GO: Cellular Component	GO:0005739	mitochondrion		0.001173	0.2628	0.0284	0.1702	26	1665	PDK2,PDK4,CYP24A1,SLC25A25,ME1,LPIN1,SLC25A43,UCP2,UCP3,AGXT,SLC25A38,BBOX1,SLC25A23,TAT,HSDL2,SGK1,SLC25A33,SLMO2,ABCB6,ABCF2,CPT1B,GSR,ARG2,GSTP1,PRDX1,ABCC12
Pathway	106572	Transmembrane transport of small molecules	BioSystems: REACTOME	6.784e-12	6.234e-09	6.234e-09	4.614e-08	27	537	SLC43A2,ABCC4,SLC6A19,SLC22A8,ABCC2,SLC38A3,SLC29A4,RHCG,SLC26A3,SLC26A2,SGK1,ABCC5,ABCB6,SLC13A2,SLC47A2,SLC3A2,SLC4A2,SGK2,SLC9A3,SLC7A3,SLC20A1,SLC47A1,FTL,ATP1A1,SLC41A1,G6PC,SLC2A11
Pathway	477135	Metabolism	BioSystems: REACTOME	1.061e-08	9.748e-06	3.249e-06	2.405e-05	41	1575	PDK2,PDK4,CYP24A1,CYP51A1,GCH1,PFKFB4,ME1,PGD,RXRA,GGT1,AFMID,LPIN1,AGT,UCP2,UCP3,AGXT,UGT2B15,DIO3,BBOX1,TAT,SLC26A2,PIK3R3,ABCC5,APOA4,OAZ2,TDO2,CPT1B,GSR,ARG2,GSTP1,ITPKC,LIPC,TRIB3,ANKRD1,ABCB11,HSD17B12,PNPLA8,CDA,PNPLA3,G6PC,PCK1
Pathway	137911	FOXA2 and FOXA3 transcription factor networks	BioSystems: Pathway Interaction Database	6.302e-06	0.005792	0.0008274	0.006124	6	44	UCP2,TAT,CPT1B,IGFBP1,G6PC,PCK1
Pathway	160976	Metabolism of lipids and lipoproteins	BioSystems: REACTOME	0.0001157	0.1063	0.007596	0.05622	17	578	CYP24A1,CYP51A1,ME1,RXRA,GGT1,LPIN1,AGT,PIK3R3,APOA4,CPT1B,LIPC,TRIB3,ANKRD1,ABCB11,HSD17B12,PNPLA8,PNPLA3
