# Supplementary material for: Transcriptome Analysis of Chemically-Induced Sensory Neuron Ablation in Zebrafish
Source: PLoS One. 2016 Feb 10;11(2):e0148726. doi: 10.1371/journal.pone.0148726 (PMC4749159; doi:10.1371/journal.pone.0148726)
Supplement: S6 Table — (XLSX) [file pone.0148726.s007.xlsx]

## Sheet: 166248ee-5842-47d7-ac4b-ff1d339
Category	ID	Name	Source	p-value	q-value Bonferroni	q-value FDR B&H	q-value FDR B&Y	Hit Count in Query List	Hit Count in Genome	Hit in Query List
GO: Molecular Function	GO:0019834	phospholipase A2 inhibitor activity		7.629e-05	0.02602	0.02602	0.1668	2	4	ANXA1,ANXA2
GO: Biological Process	GO:0006259	DNA metabolic process		1.636e-05	0.02853	0.01152	0.09262	14	1018	ANXA1,DTL,SRPK1,MCM10,MED1,ESCO2,CHTF8,HIST1H1D,SLBP,HIST1H1A,CDC6,CDK2,DNMT3B,HELLS
GO: Biological Process	GO:0006575	cellular modified amino acid metabolic process		1.659e-05	0.02894	0.01152	0.09262	7	221	EGLN3,MED1,GSTM3,GSTT1,P4HA1,DHFR,DNMT3B
GO: Biological Process	GO:0006260	DNA replication		1.981e-05	0.03455	0.01152	0.09262	8	315	DTL,MCM10,MED1,ESCO2,CHTF8,SLBP,CDC6,CDK2
GO: Cellular Component	GO:0000785	chromatin		8.59e-06	0.001598	0.001501	0.008712	9	386	IRF1,POGZ,MED1,ESCO2,PPP1R10,HIST1H1D,HIST1H1A,DNMT3B,HELLS
GO: Cellular Component	GO:0005654	nucleoplasm		0.0001534	0.02854	0.005708	0.03314	15	1465	EGLN3,CASP6,IRF1,E2F2,GCK,MCM10,MED1,SKP2,HNRNPA1,ESCO2,HNRNPA0,SLBP,CDC6,NR0B2,CDK2
Pathway	160941	Mitotic G1-G1/S phases	BioSystems: REACTOME	3.623e-05	0.01743	0.01743	0.1177	6	139	E2F2,MCM10,SKP2,DHFR,CDC6,CDK2
Pathway	137934	E2F transcription factor network	BioSystems: Pathway Interaction Database	0.0003241	0.1559	0.02599	0.1756	4	73	E2F2,DHFR,CDC6,CDK2
Pathway	105899	Regulation of DNA replication	BioSystems: REACTOME	0.0003783	0.182	0.02599	0.1756	4	76	E2F2,MCM10,CDC6,CDK2
