# Supplementary material for: Transcriptome Analysis of Chemically-Induced Sensory Neuron Ablation in Zebrafish
Source: PLoS One. 2016 Feb 10;11(2):e0148726. doi: 10.1371/journal.pone.0148726 (PMC4749159; doi:10.1371/journal.pone.0148726)
Supplement: S7 Table — (XLSX) [file pone.0148726.s008.xlsx]

## Sheet: 5287ce30-c303-4f3a-bd11-3f51158
Category	ID	Name	Source	p-value	q-value Bonferroni	q-value FDR B&H	q-value FDR B&Y	Hit Count in Query List	Hit Count in Genome	Hit in Query List
GO: Molecular Function	GO:0005127	ciliary neurotrophic factor receptor binding		5.354e-05	0.01788	0.01003	0.06411	2	5	CRLF1,IL6ST
GO: Molecular Function	GO:0046983	protein dimerization activity		6.008e-05	0.02007	0.01003	0.06411	11	1172	CEBPB,CEBPD,CRLF1,MGST1,GCLM,G6PD,PTGS2,EPAS1,IL6ST,LGALS1,STAT3
GO: Molecular Function	GO:0043565	sequence-specific DNA binding		0.0005412	0.1808	0.03013	0.1925	8	816	CERS2,JUNB,CEBPB,CEBPD,BACH1,MAFF,EPAS1,STAT3
GO: Molecular Function	GO:0035258	steroid hormone receptor binding		0.0009038	0.3019	0.03354	0.2143	3	81	CEBPB,PADI2,STAT3
GO: Molecular Function	GO:0001228	RNA polymerase II transcription regulatory region sequence-specific DNA binding transcription factor activity involved in positive regulation of transcription		0.001757	0.5869	0.04093	0.2615	4	221	CEBPB,CEBPD,BACH1,EPAS1
GO: Molecular Function	GO:0003700	sequence-specific DNA binding transcription factor activity		0.005987	2	0.04359	0.2785	8	1195	CERS2,JUNB,CEBPB,CEBPD,BACH1,MAFF,EPAS1,STAT3
GO: Biological Process	GO:0006749	glutathione metabolic process		6.845e-06	0.009836	0.003686	0.02893	4	53	MGST1,GCLM,G6PD,GGT1
GO: Biological Process	GO:0006082	organic acid metabolic process		7.695e-06	0.01106	0.003686	0.02893	12	1145	MGST1,GCLM,SGPL1,GLS,PAPSS2,PADI2,SQRDL,CYP46A1,G6PD,PTGS2,GGT1,STAT3
GO: Biological Process	GO:0042493	response to drug		4.804e-05	0.06903	0.006275	0.04925	7	421	JUNB,MGST1,GCLM,XPO1,PTGS2,LGALS1,STAT3
GO: Biological Process	GO:0071456	cellular response to hypoxia		0.0001101	0.1583	0.008819	0.06921	4	107	HIGD1A,BACH1,PTGS2,EPAS1
GO: Biological Process	GO:0006520	cellular amino acid metabolic process		0.0001227	0.1764	0.008819	0.06921	7	489	MGST1,GCLM,GLS,PADI2,SQRDL,G6PD,GGT1
GO: Biological Process	GO:0009611	response to wounding		0.0004888	0.7024	0.01801	0.1413	10	1255	SELE,CEBPB,MAFF,ATP1B1,PAPSS2,PTGS2,IL6ST,LGALS1,GGT1,STAT3
Pathway	137932	IL6-mediated signaling events	BioSystems: Pathway Interaction Database	2.238e-07	0.0001007	0.0001007	0.0006736	5	43	JUNB,CEBPB,CEBPD,IL6ST,STAT3
Pathway	82973	Glutathione metabolism	BioSystems: KEGG	2.006e-05	0.009026	0.001802	0.01205	4	51	MGST1,GCLM,G6PD,GGT1
Pathway	812256	TNF signaling pathway	BioSystems: KEGG	0.0004053	0.1824	0.01216	0.08131	4	110	SELE,JUNB,CEBPB,PTGS2
Pathway	477135	Metabolism	BioSystems: REACTOME	0.0026	1.17	0.04117	0.2753	12	1575	CERS2,MGST1,GCLM,SGPL1,GLS,PAPSS2,SQRDL,CYP46A1,G6PD,PTGS2,GGT1,SLC5A1
