# Supplementary material for: Transcriptome Analysis of Chemically-Induced Sensory Neuron Ablation in Zebrafish
Source: PLoS One. 2016 Feb 10;11(2):e0148726. doi: 10.1371/journal.pone.0148726 (PMC4749159; doi:10.1371/journal.pone.0148726)
Supplement: S9 Table — (XLSX) [file pone.0148726.s010.xlsx]

## Sheet: STAR_summary.xls
Sample	control foxd3-1	control foxd3-2	control foxd3-3	foxd3-5-1	foxd3-5-2	foxd3-5-3
Number of input reads |	26001826	34895090	33793902	39924460	26486102	29735176
UNIQUE READS:
Uniquely mapped reads number |	22099686	29542126	28154794	34215727	21256604	24722902
Uniquely mapped reads % |	0.8499	0.8466	0.8331	0.857	0.8026	0.8314
Number of splices: Total |	2292873	3147689	2615656	3479883	2305095	2706714
MULTI-MAPPING READS:
Number of reads mapped to multiple loci |	1906497	2558323	2436504	2875866	2143313	2082357
% of reads mapped to multiple loci |	0.0733	0.0733	0.0721	0.072	0.0809	0.07
Number of reads mapped to too many loci |	327160	441499	446923	495721	354485	340270
% of reads mapped to too many loci |	0.0126	0.0127	0.0132	0.0124	0.0134	0.0114
UNMAPPED READS:
% of reads unmapped: too many mismatches |	0.0002	0.0002	0.0002	0.0002	0.0002	0.0002
% of reads unmapped: too short |	0.0526	0.0556	0.0688	0.0471	0.0902	0.0765
% of reads unmapped: other |	0.0114	0.0117	0.0125	0.0112	0.0128	0.0104
Genes detected	26797	27354	27188	27497	26650	27076
Total Gene counts	14064809	18870507	16233983	21921037	13303796	16568603
Transcripts detected	40284	40830	40477	40950	40073	40725
Total Transcript Counts	11968278	16233983	14370326	18306889	11662046	13945430
Ribosomal Fraction	14.35	0.135	0.147	0.156	0.119	0.148
