# Supplementary material for: Transcriptome Analysis of Chemically-Induced Sensory Neuron Ablation in Zebrafish
Source: PLoS One. 2016 Feb 10;11(2):e0148726. doi: 10.1371/journal.pone.0148726 (PMC4749159; doi:10.1371/journal.pone.0148726)
Supplement: S10 Table — (XLSX) [file pone.0148726.s011.xlsx]

## Sheet: group_5hr_FDR_Significant_Diffe
ensembl_gene_id	entrezgene	external_gene_name	gene_biotype	external_gene_source	description	logFC	logCPM	LR	PValue	FDR	foxd3-5-3	foxd3-5-2	foxd3-5-1	control_foxd3-3	control_foxd3-2	control_foxd3-1
ENSDARG00000076264	100170800	zgc:195170	protein_coding	ZFIN	zgc:195170 [Source:ZFIN;Acc:ZDB-GENE-080723-62]	5.24536	-1.77648	13.981	0.00018465	0.017556	4.4124	3.7607	5.8019	0	0	0
ENSDARG00000078024	101884910	CU570881.1	protein_coding	UniProtKB Gene Name	Uncharacterized protein [Source:UniProtKB/TrEMBL;Acc:E7F068]	5.18039	-2.11008	13.608	0.00022527	0.020128	4.2117	3.5896	5.538	0	0	0
ENSDARG00000097334	NA	si:ch211-149f21.3	lincRNA	ZFIN	si:ch211-149f21.3 [Source:ZFIN;Acc:ZDB-GENE-131121-251]	4.44867	-0.540521	23.583	1.1965e-06	0.00038579	15.248	12.996	20.05	0.61531	0.69223	0.51318
ENSDARG00000092565	NA	si:ch211-76m11.5	protein_coding	ZFIN	si:ch211-76m11.5 [Source:ZFIN;Acc:ZDB-GENE-041210-278]	3.79694	-1.74537	19.447	1.0341e-05	0.0021451	6.0003	5.114	7.8897	0.33793	0.38018	0.28185
ENSDARG00000053854	405774	uts2a	protein_coding	ZFIN	urotensin 2, alpha [Source:ZFIN;Acc:ZDB-GENE-040630-11]	3.53208	-1.49883	14.002	0.00018261	0.017531	6.9297	5.9061	9.1118	0.51594	0.58044	0.43031
ENSDARG00000079345	798704	si:ch211-217k17.10	protein_coding	ZFIN	si:ch211-217k17.10 [Source:ZFIN;Acc:ZDB-GENE-030131-8827]	3.36577	-1.90514	12.132	0.00049576	0.032806	4.4116	3.76	5.8008	0.33734	0.37952	0.28135
ENSDARG00000091987	NA	si:zfos-44a5.2	protein_coding	ZFIN	si:zfos-44a5.2 [Source:ZFIN;Acc:ZDB-GENE-131119-40]	3.27222	-2.07424	11.983	0.00053687	0.034773	4.1039	3.4978	5.3962	0.3346	0.37643	0.27907
ENSDARG00000094224	100006878	94224	protein_coding			3.26293	-1.86995	11.876	0.00056861	0.036118	4.1072	3.5005	5.4005	0.33795	0.3802	0.28186
ENSDARG00000086179	NA	86179	protein_coding			3.26188	-2.0752	11.977	0.00053857	0.034807	4.1042	3.498	5.3965	0.33795	0.3802	0.28186
ENSDARG00000088511	NA	RNaseP_nuc	misc_RNA	RFAM	Nuclear RNase P [Source:RFAM;Acc:RF00009]	3.16078	-1.58634	13.761	0.00020756	0.019059	6.364	5.424	8.368	0.63814	0.71792	0.53223
ENSDARG00000038248	447805	ggact.2	protein_coding	ZFIN	gamma-glutamylamine cyclotransferase, tandem duplicate 2 [Source:ZFIN;Acc:ZDB-GENE-040912-8]	3.13201	1.96405	60.264	8.2965e-15	2.7345e-11	119.39	101.75	156.98	14.229	16.008	11.867
ENSDARG00000094031	100005483	si:dkey-3h2.2	protein_coding	ZFIN	si:dkey-3h2.2 [Source:ZFIN;Acc:ZDB-GENE-070705-464]	2.96543	-1.2395	14.965	0.00010952	0.012306	8.3402	7.1084	10.967	1.015	1.1419	0.84653
ENSDARG00000096488	NA	si:dkey-19c16.12	protein_coding	ZFIN	si:dkey-19c16.12 [Source:ZFIN;Acc:ZDB-GENE-120703-20]	2.93509	-1.02809	13.319	0.00026267	0.022199	10.483	8.9349	13.784	1.3357	1.5027	1.114
ENSDARG00000091492	100535557	LOXL2 (3 of 3)	protein_coding	HGNC Symbol	lysyl oxidase-like 2 [Source:HGNC Symbol;Acc:HGNC:6666]	2.78155	1.54913	83.062	7.9511e-20	7.8621e-16	74.825	63.773	98.387	11.351	12.77	9.4667
ENSDARG00000074345	564346	si:ch211-214b16.4	protein_coding	ZFIN	si:ch211-214b16.4 [Source:ZFIN;Acc:ZDB-GENE-081105-53]	2.76938	3.65945	40.381	2.0899e-10	2.5968e-07	299.75	255.48	394.15	46.188	51.963	38.522
ENSDARG00000092077	NA	si:dkey-147f3.4	protein_coding	ZFIN	si:dkey-147f3.4 [Source:ZFIN;Acc:ZDB-GENE-061009-29]	2.75008	-0.425863	12.037	0.00052154	0.034077	17.034	14.518	22.397	2.5619	2.8822	2.1367
ENSDARG00000079292	101882579	CU633740.1	protein_coding	Clone-based (Ensembl)	Uncharacterized protein [Source:UniProtKB/TrEMBL;Acc:F1QJ03]	2.7411	-0.871427	14.716	0.00012497	0.013579	11.376	9.6959	14.959	1.6848	1.8955	1.4052
ENSDARG00000043953	101882199	BX119910.1	protein_coding	Clone-based (Ensembl)	Uncharacterized protein [Source:UniProtKB/TrEMBL;Acc:E7F8V7]	2.64007	-0.752515	21.622	3.3205e-06	0.00087946	12.635	10.769	16.614	2.0289	2.2825	1.6921
ENSDARG00000088334	NA	BX005085.2	protein_coding	Clone-based (Ensembl)	Uncharacterized protein [Source:UniProtKB/TrEMBL;Acc:E7F6V8]	2.54718	-1.42764	11.149	0.00084076	0.047778	6.6224	5.6442	8.7077	1.0884	1.2245	0.90776
ENSDARG00000070579	100038780	ggact.3	protein_coding	ZFIN	gamma-glutamylamine cyclotransferase, tandem duplicate 3 [Source:ZFIN;Acc:ZDB-GENE-070424-26]	2.48221	1.47062	32.981	9.3065e-09	6.9164e-06	76.963	65.595	101.2	14.4	16.201	12.01
ENSDARG00000039665	101882022	CABZ01055869.1	protein_coding	Clone-based (Ensembl)	Uncharacterized protein [Source:UniProtKB/TrEMBL;Acc:E7F8C1]	2.46615	1.09191	28.016	1.2031e-07	6.4887e-05	61.508	52.423	80.876	11.618	13.07	9.6896
ENSDARG00000091444	767746	tubb4b	protein_coding	ZFIN	tubulin, beta 4B class IVb [Source:ZFIN;Acc:ZDB-GENE-030131-8625]	2.43252	-0.719709	12.316	0.00044917	0.030914	14.107	12.023	18.549	2.6514	2.9829	2.2114
ENSDARG00000087017	566996	PTGR1 (2 of 2)	protein_coding	HGNC Symbol	prostaglandin reductase 1 [Source:HGNC Symbol;Acc:HGNC:18429]	2.38639	2.58892	52.52	4.2587e-13	9.0235e-10	167.85	143.05	220.7	33.702	37.916	28.109
ENSDARG00000074246	100332590	rab14	protein_coding	ZFIN	RAB14, member RAS oncogene family [Source:ZFIN;Acc:ZDB-GENE-030826-20]	2.38067	1.41387	20.192	7.0032e-06	0.0016104	59.322	50.56	78.002	11.892	13.379	9.9184
ENSDARG00000059054	393971	pdk2	protein_coding	ZFIN	pyruvate dehydrogenase kinase, isoenzyme 2 [Source:ZFIN;Acc:ZDB-GENE-040426-939]	2.37334	4.6692	48.625	3.0985e-12	5.7446e-09	665.6	567.29	875.2	135.17	152.07	112.73
ENSDARG00000094245	NA	si:dkey-27n6.11	unprocessed_pseudogene	ZFIN	si:dkey-27n6.11 [Source:ZFIN;Acc:ZDB-GENE-070912-499]	2.3548	-0.303415	11.993	0.00053403	0.034664	20.049	17.087	26.362	4.028	4.5316	3.3595
ENSDARG00000023176	334082	tdo2b	protein_coding	ZFIN	tryptophan 2,3-dioxygenase b [Source:ZFIN;Acc:ZDB-GENE-030131-6014]	2.3053	4.1535	68.266	1.4284e-16	6.0531e-13	491.92	419.26	646.82	104.7	117.79	87.322
ENSDARG00000010145	101886311	TOR4A (1 of 4)	protein_coding	HGNC Symbol	torsin family 4, member A [Source:HGNC Symbol;Acc:HGNC:25981]	2.25439	-0.811966	12.23	0.00047025	0.031848	11.01	9.3838	14.477	2.3298	2.621	1.9431
ENSDARG00000094215	NA	si:dkey-240n22.2	antisense	ZFIN	si:dkey-240n22.2 [Source:ZFIN;Acc:ZDB-GENE-070705-408]	2.22813	0.258548	25.178	5.2275e-07	0.00018683	26.698	22.755	35.105	5.9022	6.6401	4.9226
ENSDARG00000043993	101886535	KCNIP2 (1 of 2)	protein_coding	HGNC Symbol	Kv channel interacting protein 2 [Source:HGNC Symbol;Acc:HGNC:15522]	2.16164	-0.87455	16.251	5.5479e-05	0.0071294	10.453	8.9094	13.745	2.3628	2.6582	1.9707
ENSDARG00000068194	565869	klf9	protein_coding	ZFIN	Kruppel-like factor 9 [Source:ZFIN;Acc:ZDB-GENE-060526-244]	2.12639	5.15256	45.619	1.4363e-11	2.2424e-08	935.82	797.6	1230.5	225.6	253.8	188.15
ENSDARG00000089198	NA	CABZ01075275.1	protein_coding	UniProtKB Gene Name	Uncharacterized protein [Source:UniProtKB/TrEMBL;Acc:E7F128]	2.09518	0.286983	27.599	1.4923e-07	7.3778e-05	27.091	23.089	35.622	6.5793	7.4019	5.4874
ENSDARG00000070672	565510	slc2a9l1	protein_coding	ZFIN	solute carrier family 2 (facilitated glucose transporter), member 9-like 1 [Source:ZFIN;Acc:ZDB-GENE-090915-3]	2.06523	0.247425	23.286	1.396e-06	0.00043591	26.532	22.613	34.887	6.5803	7.403	5.4882
ENSDARG00000087821	NA	87821	protein_coding			2.04104	2.42661	30.148	4.0028e-08	2.5264e-05	124.83	106.39	164.14	31.845	35.827	26.56
ENSDARG00000090478	NA	90478	protein_coding			2.02995	2.6037	37.295	1.0152e-09	1.0038e-06	170.44	145.26	224.11	43.852	49.334	36.574
ENSDARG00000073936	558816	BX511021.2	protein_coding	Clone-based (Ensembl)	Ferritin [Source:UniProtKB/TrEMBL;Acc:E7FGI6]	1.98037	0.252815	20.744	5.2506e-06	0.0012536	29.48	25.126	38.764	7.7733	8.7451	6.4832
ENSDARG00000043805	541480	zgc:113119	protein_coding	ZFIN	zgc:113119 [Source:ZFIN;Acc:ZDB-GENE-050327-3]	1.97175	-1.13497	13.568	0.00023013	0.020439	9.1599	7.807	12.044	2.3654	2.6611	1.9728
ENSDARG00000062009	556711	gpr18	protein_coding	ZFIN	G protein-coupled receptor 18 [Source:ZFIN;Acc:ZDB-GENE-070912-159]	1.96909	-1.02486	12.656	0.00037427	0.028036	9.1656	7.8119	12.052	2.3713	2.6677	1.9777
ENSDARG00000069630	561410	tat	protein_coding	ZFIN	tyrosine aminotransferase [Source:ZFIN;Acc:ZDB-GENE-030131-1144]	1.92136	5.1318	58.229	2.3333e-14	6.9216e-11	970.24	826.93	1275.8	269.63	303.34	224.88
ENSDARG00000034207	100334961	si:dkey-91f15.8	protein_coding	ZFIN	si:dkey-91f15.8 [Source:ZFIN;Acc:ZDB-GENE-120214-21]	1.91623	-0.548017	13.987	0.00018405	0.017555	14.826	12.636	19.495	4.0447	4.5504	3.3734
ENSDARG00000090745	NA	BX005376.1	protein_coding	Clone-based (Ensembl)	Uncharacterized protein [Source:UniProtKB/TrEMBL;Acc:H9GY49]	1.91125	-0.836941	12.682	0.00036913	0.02793	11.228	9.57	14.764	3.0512	3.4327	2.5448
ENSDARG00000091209	794081	ucp3	protein_coding	ZFIN	uncoupling protein 3 [Source:ZFIN;Acc:ZDB-GENE-040426-1317]	1.89409	2.95039	27.736	1.3908e-07	6.9926e-05	199.04	169.64	261.72	56.297	63.335	46.953
ENSDARG00000097764	NA	si:ch211-247g11.2	lincRNA	ZFIN	si:ch211-247g11.2 [Source:ZFIN;Acc:ZDB-GENE-131127-367]	1.86264	-0.591126	12.356	0.00043966	0.03062	14.397	12.271	18.931	4.0776	4.5874	3.4009
ENSDARG00000094104	NA	si:ch211-213i16.3	lincRNA	ZFIN	si:ch211-213i16.3 [Source:ZFIN;Acc:ZDB-GENE-041014-184]	1.84282	0.010479	13.177	0.00028342	0.023484	23.235	19.803	30.552	6.7301	7.5715	5.6131
ENSDARG00000070420	100004700	cyp24a1	protein_coding	ZFIN	cytochrome P450, family 24, subfamily A, polypeptide 1 [Source:ZFIN;Acc:ZDB-GENE-060825-1]	1.81461	6.28259	70.165	5.4554e-17	3.2366e-13	2045	1743	2689	612.09	688.61	510.5
ENSDARG00000079846	100006428	BX511021.4	protein_coding	UniProtKB Gene Name	Ferritin [Source:UniProtKB/TrEMBL;Acc:E7EXI4]	1.79553	0.156228	17.623	2.6935e-05	0.0041733	24.74	21.086	32.53	7.4142	8.3411	6.1837
ENSDARG00000070948	641422	zgc:123284	protein_coding	ZFIN	zgc:123284 [Source:ZFIN;Acc:ZDB-GENE-051113-92]	1.7678	0.588326	14.296	0.00015623	0.015803	35.974	30.661	47.303	11.035	12.415	9.2039
ENSDARG00000004871	100134855	mst1rb	protein_coding	ZFIN	macrophage stimulating 1 receptor (c-met-related tyrosine kinase), b [Source:ZFIN;Acc:ZDB-GENE-071218-3]	1.68603	0.790975	30.322	3.6596e-08	2.36e-05	40.237	34.294	52.907	13.082	14.717	10.911
ENSDARG00000078619	791647	pnp5a	protein_coding	ZFIN	purine nucleoside phosphorylase 5a [Source:ZFIN;Acc:ZDB-GENE-040426-2553]	1.59793	6.45681	53.139	3.1071e-13	7.0898e-10	2354.2	2006.5	3095.5	818.85	921.22	682.95
ENSDARG00000094696	NA	si:dkey-201c13.2	protein_coding	ZFIN	si:dkey-201c13.2 [Source:ZFIN;Acc:ZDB-GENE-060526-243]	1.59352	1.69369	18.232	1.9561e-05	0.0033736	79.139	67.45	104.06	27.529	30.97	22.96
ENSDARG00000058498	568258	slc9a3.1	protein_coding	ZFIN	solute carrier family 9 (sodium/hydrogen exchanger), member 3, tandem duplicate 1 [Source:ZFIN;Acc:ZDB-GENE-060503-545]	1.56917	1.79377	29.407	5.8675e-08	3.4811e-05	83.449	71.123	109.73	29.53	33.222	24.629
ENSDARG00000035852	557301	35852	protein_coding			1.56762	1.98197	19.196	1.1796e-05	0.0023343	96.529	82.272	126.93	34.208	38.484	28.53
ENSDARG00000074268	NA	74268	protein_coding			1.55837	0.84004	17.505	2.8652e-05	0.0043144	38.172	32.534	50.192	13.564	15.26	11.313
ENSDARG00000023526	393387	ggt1a	protein_coding	ZFIN	gamma-glutamyltransferase 1a [Source:ZFIN;Acc:ZDB-GENE-040426-1388]	1.54659	2.68715	40.37	2.101e-10	2.5968e-07	155.89	132.87	204.98	56.11	63.125	46.798
ENSDARG00000059055	792063	ft2	protein_coding	ZFIN	alpha(1,3)fucosyltransferase gene 2 [Source:ZFIN;Acc:ZDB-GENE-990715-18]	1.51666	0.357291	12.937	0.00032216	0.025416	28.517	24.305	37.497	10.414	11.716	8.6853
ENSDARG00000089060	568823	kcnj1a.5	protein_coding	ZFIN	potassium inwardly-rectifying channel, subfamily J, member 1a, tandem duplicate 5 [Source:ZFIN;Acc:ZDB-GENE-050420-120]	1.4801	2.26519	26.528	2.5975e-07	0.00011513	112.08	95.528	147.38	42.227	47.506	35.218
ENSDARG00000078485	NA	snpha	protein_coding	ZFIN	syntaphilin a [Source:ZFIN;Acc:ZDB-GENE-081104-227]	1.4508	0.04759	13.477	0.00024154	0.021136	22.074	18.814	29.025	8.4241	9.4773	7.026
ENSDARG00000090706	100002129	slc1a5	protein_coding	ZFIN	solute carrier family 1 (neutral amino acid transporter), member 5 [Source:ZFIN;Acc:ZDB-GENE-070501-4]	1.43589	0.515045	14.904	0.00011311	0.012614	31.273	26.654	41.12	12.093	13.604	10.086
ENSDARG00000089296	NA	si:dkey-240n22.6	protein_coding	ZFIN	si:dkey-240n22.6 [Source:ZFIN;Acc:ZDB-GENE-070705-411]	1.38912	0.490264	18.677	1.5484e-05	0.002818	30.478	25.976	40.075	12.175	13.698	10.155
ENSDARG00000028396	368924	fkbp5	protein_coding	ZFIN	FK506 binding protein 5 [Source:ZFIN;Acc:ZDB-GENE-030616-630]	1.36541	6.58413	12.809	0.00034493	0.026577	2163.7	1844.1	2845.1	884.23	994.78	737.48
ENSDARG00000097118	NA	si:dkey-33c14.3	lincRNA	ZFIN	si:dkey-33c14.3 [Source:ZFIN;Acc:ZDB-GENE-131121-627]	1.36261	6.56341	37.183	1.0754e-09	1.0291e-06	2154.9	1836.6	2833.5	882.34	992.65	735.9
ENSDARG00000060246	561766	slc16a6b	protein_coding	ZFIN	solute carrier family 16 (monocarboxylic acid transporters), member 6b [Source:ZFIN;Acc:ZDB-GENE-110208-3]	1.34489	5.39791	57.321	3.7017e-14	9.1505e-11	1020.5	869.73	1341.8	422.96	475.84	352.76
ENSDARG00000078342	100170833	zgc:194125	protein_coding	ZFIN	zgc:194125 [Source:ZFIN;Acc:ZDB-GENE-080722-16]	1.32324	2.09154	22.822	1.7768e-06	0.00053238	97.645	83.222	128.39	41.016	46.144	34.209
ENSDARG00000057121	570832	C7 (2 of 2)	protein_coding	HGNC Symbol	complement component 7 [Source:HGNC Symbol;Acc:HGNC:1346]	1.27407	3.2312	13.065	0.00030092	0.024553	230.04	196.06	302.48	100.09	112.6	83.476
ENSDARG00000089124	572729	hbae1	protein_coding	ZFIN	hemoglobin alpha embryonic-1 [Source:ZFIN;Acc:ZDB-GENE-980526-80]	1.22961	4.04528	18.535	1.6683e-05	0.0029994	385.31	328.4	506.65	172.95	194.57	144.24
ENSDARG00000079938	100126128	zgc:173594	protein_coding	ZFIN	zgc:173594 [Source:ZFIN;Acc:ZDB-GENE-071004-86]	1.2211	1.12767	14.108	0.0001726	0.016897	47.907	40.831	62.993	21.567	24.264	17.988
ENSDARG00000079938	553552	zgc:173594	protein_coding	ZFIN	zgc:173594 [Source:ZFIN;Acc:ZDB-GENE-071004-86]	1.2211	1.12767	14.108	0.0001726	0.016897	47.907	40.831	62.993	21.567	24.264	17.988
ENSDARG00000028173	566075	slc4a2a	protein_coding	ZFIN	solute carrier family 4, anion exchanger, member 2a [Source:ZFIN;Acc:ZDB-GENE-051101-2]	1.21241	4.81796	32.938	9.5141e-09	6.9164e-06	677.33	577.29	890.62	307.72	346.19	256.65
ENSDARG00000094990	100034658	si:dkey-91f15.1	protein_coding	ZFIN	si:dkey-91f15.1 [Source:ZFIN;Acc:ZDB-GENE-060601-4]	1.20999	1.85485	15.417	8.6229e-05	0.010206	78.962	67.299	103.83	35.87	40.355	29.917
ENSDARG00000093521	561028	93521	protein_coding			1.18877	0.765206	13.639	0.00022152	0.019873	35.846	30.551	47.133	16.488	18.549	13.751
ENSDARG00000070402	101884924	CABZ01040253.1	protein_coding	Clone-based (Ensembl)	Uncharacterized protein [Source:UniProtKB/TrEMBL;Acc:H9GXR5]	1.17962	3.20676	26.32	2.8934e-07	0.00012064	213.21	181.72	280.35	99.044	111.43	82.605
ENSDARG00000054373	100002020	54373	protein_coding			1.1796	0.122811	11.102	0.0008622	0.048624	21.284	18.14	27.986	9.824	11.052	8.1936
ENSDARG00000088655	100537515	CABZ01007794.1	protein_coding	Clone-based (Ensembl)	Uncharacterized protein [Source:UniProtKB/TrEMBL;Acc:E7FDK0]	1.17719	4.46335	44.151	3.0396e-11	4.2936e-08	500.26	426.37	657.79	232.88	261.99	194.23
ENSDARG00000040278	563341	klhl38b	protein_coding	ZFIN	kelch-like 38b (Drosophila) [Source:ZFIN;Acc:ZDB-GENE-120727-8]	1.17469	2.2654	13.872	0.00019571	0.018372	108.91	92.824	143.21	50.732	57.074	42.312
ENSDARG00000086248	569137	kcnj1a.3	protein_coding	ZFIN	potassium inwardly-rectifying channel, subfamily J, member 1a, tandem duplicate 3 [Source:ZFIN;Acc:ZDB-GENE-050420-256]	1.1739	1.78499	14.395	0.00014819	0.015198	74.844	63.789	98.412	34.86	39.218	29.074
ENSDARG00000018478	79378	agxtb	protein_coding	ZFIN	alanine-glyoxylate aminotransferase b [Source:ZFIN;Acc:ZDB-GENE-010302-3]	1.17354	7.4748	57.42	3.5199e-14	9.1505e-11	4009.9	3417.7	5272.7	1871.9	2105.9	1561.2
ENSDARG00000041433	562950	si:dkey-7c18.24	protein_coding	ZFIN	si:dkey-7c18.24 [Source:ZFIN;Acc:ZDB-GENE-041014-63]	1.1681	4.28722	24.176	8.79e-07	0.00029297	414.7	353.45	545.29	194.26	218.54	162.02
ENSDARG00000062873	564849	slc2a11l	protein_coding	ZFIN	solute carrier family 2 (facilitated glucose transporter), member 11-like [Source:ZFIN;Acc:ZDB-GENE-061215-118]	1.15605	2.80716	27.937	1.2532e-07	6.5221e-05	150.47	128.25	197.86	71.032	79.913	59.243
ENSDARG00000059824	564868	soat2	protein_coding	ZFIN	sterol O-acyltransferase 2 [Source:ZFIN;Acc:ZDB-GENE-061013-742]	1.1382	3.87098	22.451	2.1556e-06	0.00060898	311	265.06	408.93	148.71	167.31	124.03
ENSDARG00000075975	100049157	slc45a3	protein_coding	ZFIN	solute carrier family 45, member 3 [Source:ZFIN;Acc:ZDB-GENE-070509-3]	1.13128	1.74024	21.091	4.3796e-06	0.001101	70.934	60.457	93.271	34.03	38.285	28.382
ENSDARG00000018399	562242	rps6kb1a	protein_coding	ZFIN	ribosomal protein S6 kinase b, polypeptide 1a [Source:ZFIN;Acc:ZDB-GENE-091113-52]	1.11722	2.97383	32.929	9.5595e-09	6.9164e-06	170.24	145.1	223.85	82.571	92.894	68.867
ENSDARG00000088484	569052	kcnj1a.6	protein_coding	ZFIN	potassium inwardly-rectifying channel, subfamily J, member 1a, tandem duplicate 6 [Source:ZFIN;Acc:ZDB-GENE-050420-272]	1.11178	2.78224	25.687	4.0145e-07	0.00015074	150.35	128.15	197.7	73.192	82.343	61.045
ENSDARG00000002196	553688	bach1	protein_coding	ZFIN	BTB and CNC homology 1, basic leucine zipper transcription factor 1 [Source:ZFIN;Acc:ZDB-GENE-050522-220]	1.11089	4.48614	36.671	1.3984e-09	1.2964e-06	500.6	426.66	658.24	244	274.5	203.5
ENSDARG00000040277	393891	fbxo32	protein_coding	ZFIN	F-box protein 32 [Source:ZFIN;Acc:ZDB-GENE-040426-1040]	1.1084	3.22309	13.273	0.0002692	0.022558	218.51	186.24	287.32	106.65	119.98	88.951
ENSDARG00000038352	553512	slc27a1b	protein_coding	ZFIN	solute carrier family 27 (fatty acid transporter), member 1b [Source:ZFIN;Acc:ZDB-GENE-061013-672]	1.09945	4.12361	21.773	3.0688e-06	0.00082012	389.58	332.04	512.26	191.39	215.31	159.62
ENSDARG00000059166	556601	SLC22A13	protein_coding	HGNC Symbol	solute carrier family 22 (organic anion/urate transporter), member 13 [Source:HGNC Symbol;Acc:HGNC:8494]	1.09718	1.1535	11.181	0.00082619	0.047222	46.425	39.568	61.044	22.785	25.634	19.003
ENSDARG00000091252	100001838	SLC22A7 (5 of 5)	protein_coding	HGNC Symbol	solute carrier family 22 (organic anion transporter), member 7 [Source:HGNC Symbol;Acc:HGNC:10971]	1.09239	2.04913	21.005	4.5819e-06	0.0011422	87.972	74.978	115.67	43.377	48.8	36.177
ENSDARG00000013522	378727	pck1	protein_coding	ZFIN	phosphoenolpyruvate carboxykinase 1 (soluble) [Source:ZFIN;Acc:ZDB-GENE-030909-11]	1.08957	9.11781	25.968	3.4712e-07	0.00013727	12745	10862	16758	6306.2	7094.6	5259.6
ENSDARG00000095253	NA	CU571315.2	protein_coding	Clone-based (Ensembl)	Uncharacterized protein [Source:UniProtKB/TrEMBL;Acc:F1RAS3]	1.08256	2.5408	32.365	1.2778e-08	9.0252e-06	125.1	106.62	164.49	62.133	69.901	51.821
ENSDARG00000058734	541344	prdx1	protein_coding	ZFIN	peroxiredoxin 1 [Source:ZFIN;Acc:ZDB-GENE-050320-35]	1.07643	5.24443	44.302	2.8141e-11	4.1739e-08	832.51	709.55	1094.7	415.64	467.6	346.65
ENSDARG00000090635	569191	kcnj1a.4	protein_coding	ZFIN	potassium inwardly-rectifying channel, subfamily J, member 1a, tandem duplicate 4 [Source:ZFIN;Acc:ZDB-GENE-050420-186]	1.07296	1.73026	13.048	0.00030366	0.024611	69.754	59.451	91.72	34.848	39.205	29.064
ENSDARG00000091859	100331661	91859	protein_coding			1.0642	1.79743	14.701	0.00012598	0.013639	74.852	63.796	98.423	37.629	42.334	31.384
ENSDARG00000057338	553169	gstp2	protein_coding	ZFIN	glutathione S-transferase pi 2 [Source:ZFIN;Acc:ZDB-GENE-050601-1]	1.05665	3.36186	11.188	0.00082306	0.047134	226.22	192.81	297.46	114.46	128.76	95.459
ENSDARG00000076773	100000656	lrrc58a	protein_coding	ZFIN	leucine rich repeat containing 58a [Source:ZFIN;Acc:ZDB-GENE-090312-76]	1.05071	3.50025	38.675	5.0062e-10	5.5001e-07	243.78	207.77	320.54	123.85	139.34	103.3
ENSDARG00000068958	751637	frmd7	protein_coding	ZFIN	FERM domain containing 7 [Source:ZFIN;Acc:ZDB-GENE-060825-67]	1.0487	0.468713	11.312	0.00076989	0.044519	27.909	23.786	36.697	14.142	15.91	11.795
ENSDARG00000006598	559050	sgk2b	protein_coding	ZFIN	serum/glucocorticoid regulated kinase 2b [Source:ZFIN;Acc:ZDB-GENE-060929-44]	1.04342	2.96612	19.826	8.4828e-06	0.0018368	171.88	146.49	226	87.747	98.717	73.184
ENSDARG00000010940	NA	BX957278.1	protein_coding	UniProtKB Gene Name	Uncharacterized protein [Source:UniProtKB/TrEMBL;Acc:E7F2U0]	1.04215	2.07623	12.848	0.00033786	0.026237	92.41	78.76	121.51	47.189	53.088	39.357
ENSDARG00000055523	404609	slc22a6l	protein_coding	ZFIN	solute carrier family 22 (organic anion transporter), member 6, like [Source:ZFIN;Acc:ZDB-GENE-040426-2249]	1.0202	4.72027	28.67	8.5835e-08	4.8042e-05	558.04	475.62	733.77	289.66	325.87	241.59
ENSDARG00000043154	555812	ucp2	protein_coding	ZFIN	uncoupling protein 2 [Source:ZFIN;Acc:ZDB-GENE-990708-8]	1.01892	7.31966	24.966	5.8365e-07	0.00020611	3465.5	2953.6	4556.8	1800.8	2025.9	1501.9
ENSDARG00000095767	NA	dio3b	processed_transcript	ZFIN	deiodinase, iodothyronine type IIIb [Source:ZFIN;Acc:ZDB-GENE-070705-53]	1.01618	6.03487	24.435	7.6871e-07	0.0002621	1428.2	1217.3	1878	743.52	836.48	620.12
ENSDARG00000089963	NA	hbbe1.1	protein_coding	ZFIN	hemoglobin beta embryonic-1.1 [Source:ZFIN;Acc:ZDB-GENE-030616-7]	0.98949	7.3614	26.729	2.3409e-07	0.00011022	3636.2	3099.1	4781.2	1928.4	2169.5	1608.3
ENSDARG00000076221	100006523	zgc:198419	protein_coding	ZFIN	zgc:198419 [Source:ZFIN;Acc:ZDB-GENE-030131-7540]	0.9861	3.17165	20.838	4.9989e-06	0.0012056	196.17	167.19	257.94	104.22	117.25	86.924
ENSDARG00000045842	503753	zgc:113263	protein_coding	ZFIN	zgc:113263 [Source:ZFIN;Acc:ZDB-GENE-050306-34]	0.98004	5.4252	31.654	1.8425e-08	1.2422e-05	947.51	807.56	1245.9	505.76	568.99	421.82
ENSDARG00000054835	100415800	ugt5f1	protein_coding	ZFIN	UDP glucuronosyltransferase 5 family, polypeptide F1 [Source:ZFIN;Acc:ZDB-GENE-100406-6]	0.96988	1.49767	12.761	0.0003539	0.027057	56.622	48.258	74.452	30.38	34.178	25.338
ENSDARG00000059037	768184	MOV10L1	protein_coding	HGNC Symbol	Mov10 RISC complex RNA helicase like 1 [Source:HGNC Symbol;Acc:HGNC:7201]	0.9632	1.39249	11.156	0.00083767	0.047694	55.002	46.878	72.322	29.646	33.353	24.726
ENSDARG00000016479	641479	ugt5a1	protein_coding	ZFIN	UDP glucuronosyltransferase 5 family, polypeptide A1 [Source:ZFIN;Acc:ZDB-GENE-051120-60]	0.9622	1.8793	16.436	5.0326e-05	0.0066438	75.455	64.31	99.215	40.721	45.812	33.963
ENSDARG00000063295	333938	myh9a	protein_coding	ZFIN	myosin, heavy polypeptide 9a, non-muscle [Source:ZFIN;Acc:ZDB-GENE-030131-5870]	0.9582	6.6761	18.992	1.3125e-05	0.0025447	2091.7	1782.7	2750.3	1133.6	1275.3	945.45
ENSDARG00000073800	797138	zgc:171673	protein_coding	ZFIN	zgc:171673 [Source:ZFIN;Acc:ZDB-GENE-071004-20]	0.94911	3.11705	18.434	1.7593e-05	0.0030916	176.12	150.11	231.58	95.998	108	80.065
ENSDARG00000028784	559843	si:dkey-24p1.6	protein_coding	ZFIN	si:dkey-24p1.6 [Source:ZFIN;Acc:ZDB-GENE-060503-67]	0.9459	1.6342	14.62	0.00013154	0.013936	63.454	54.082	83.436	34.625	38.954	28.878
ENSDARG00000087264	NA	Metazoa_SRP	misc_RNA	RFAM	Metazoan signal recognition particle RNA [Source:RFAM;Acc:RF00017]	0.94414	3.20445	18.386	1.8035e-05	0.0031471	197.45	168.28	259.62	108	121.5	90.075
ENSDARG00000010572	406541	slc25a25a	protein_coding	ZFIN	solute carrier family 25 (mitochondrial carrier; phosphate carrier), member 25a [Source:ZFIN;Acc:ZDB-GENE-040426-2396]	0.94202	5.07744	21.379	3.7692e-06	0.00097225	745.83	635.67	980.69	408.72	459.82	340.89
ENSDARG00000057436	100329651	57436	protein_coding			0.93276	2.3275	13.491	0.00023966	0.021033	106.17	90.491	139.61	58.508	65.823	48.798
ENSDARG00000058944	100001826	SBK2	protein_coding	HGNC Symbol	SH3 domain binding kinase family, member 2 [Source:HGNC Symbol;Acc:HGNC:34416]	0.92662	3.28066	25.382	4.7036e-07	0.00017226	202.52	172.61	266.3	112.13	126.15	93.523
ENSDARG00000037618	378866	ddit4	protein_coding	ZFIN	DNA-damage-inducible transcript 4 [Source:ZFIN;Acc:ZDB-GENE-031002-35]	0.92572	6.68967	16.433	5.0393e-05	0.0066438	2248.4	1916.3	2956.4	1246.3	1402.1	1039.4
ENSDARG00000037099	393285	IRS2	protein_coding	HGNC Symbol	insulin receptor substrate 2 [Source:HGNC Symbol;Acc:HGNC:6126]	0.92346	6.80169	21.807	3.0157e-06	0.00081326	2420.1	2062.6	3182.1	1343.5	1511.5	1120.6
ENSDARG00000036028	447866	arrdc3b	protein_coding	ZFIN	arrestin domain containing 3b [Source:ZFIN;Acc:ZDB-GENE-040912-182]	0.92301	7.10616	19.401	1.0594e-05	0.0021674	3061.2	2609.1	4025.2	1700	1912.6	1417.9
ENSDARG00000061634	791218	zgc:158614	protein_coding	ZFIN	zgc:158614 [Source:ZFIN;Acc:ZDB-GENE-070112-2282]	0.91521	4.33486	24.539	7.2813e-07	0.00025115	412.16	351.28	541.95	230.08	258.85	191.9
ENSDARG00000041169	393376	hif1al	protein_coding	ZFIN	hypoxia-inducible factor 1, alpha subunit, like [Source:ZFIN;Acc:ZDB-GENE-040426-1315]	0.91239	7.89307	34.6	4.0492e-09	3.4319e-06	4998.9	4260.5	6573	2796.7	3146.3	2332.5
ENSDARG00000091996	566658	si:ch211-117m20.5	protein_coding	ZFIN	si:ch211-117m20.5 [Source:ZFIN;Acc:ZDB-GENE-030131-12]	0.90981	5.43812	27.496	1.5745e-07	7.5332e-05	894.57	762.44	1176.3	501.32	563.99	418.11
ENSDARG00000074093	NA	CU234171.2	protein_coding	Clone-based (Ensembl)	Uncharacterized protein [Source:UniProtKB/TrEMBL;Acc:F1RA16]	0.902	1.98666	12.203	0.00047708	0.032164	81.276	69.271	106.87	45.742	51.46	38.15
ENSDARG00000031616	445118	g6pca.1	protein_coding	ZFIN	glucose-6-phosphatase a, catalytic, tandem duplicate 1 [Source:ZFIN;Acc:ZDB-GENE-031001-4]	0.89859	5.0198	25.901	3.5939e-07	0.00013845	688.45	586.77	905.24	388.81	437.42	324.28
ENSDARG00000044254	492336	anxa3b	protein_coding	ZFIN	annexin A3b [Source:ZFIN;Acc:ZDB-GENE-041114-128]	0.89304	3.35901	20.732	5.2826e-06	0.0012536	212.35	180.99	279.22	120.35	135.4	100.38
ENSDARG00000079059	100003524	BX323064.1	protein_coding	UniProtKB Gene Name	Uncharacterized protein [Source:UniProtKB/TrEMBL;Acc:E7F444]	0.88947	3.26092	12.912	0.00032654	0.025569	207.15	176.55	272.38	117.69	132.4	98.158
ENSDARG00000007709	569618	adamts8a	protein_coding	ZFIN	ADAM metallopeptidase with thrombospondin type 1 motif, 8a [Source:ZFIN;Acc:ZDB-GENE-060526-202]	0.88274	3.88866	22.634	1.9598e-06	0.00056856	312.97	266.74	411.52	178.67	201.01	149.02
ENSDARG00000020114	406458	slc20a1a	protein_coding	ZFIN	solute carrier family 20, member 1a [Source:ZFIN;Acc:ZDB-GENE-040426-2217]	0.8774	4.65356	18.913	1.3685e-05	0.002636	519.4	442.68	682.96	297.66	334.88	248.26
ENSDARG00000020761	335206	arrdc2	protein_coding	ZFIN	arrestin domain containing 2 [Source:ZFIN;Acc:ZDB-GENE-030131-7146]	0.87493	5.97082	13.195	0.00028073	0.023392	1392.1	1186.5	1830.5	799.26	899.18	666.61
ENSDARG00000036848	393221	slc43a2a	protein_coding	ZFIN	solute carrier family 43, member 2a [Source:ZFIN;Acc:ZDB-GENE-040426-964]	0.87207	7.58924	20.175	7.066e-06	0.0016124	4127.4	3517.7	5427.1	2374.5	2671.4	1980.4
ENSDARG00000053961	560358	slc2a11a	protein_coding	ZFIN	solute carrier family 2 (facilitated glucose transporter), member 11a [Source:ZFIN;Acc:ZDB-GENE-080723-20]	0.87131	2.49524	20.087	7.3994e-06	0.0016755	115.1	98.1	151.35	66.198	74.474	55.211
ENSDARG00000044550	497283	hif1al2	protein_coding	ZFIN	hypoxia-inducible factor 1, alpha subunit, like 2 [Source:ZFIN;Acc:ZDB-GENE-050211-2]	0.86521	3.02556	15.226	9.5404e-05	0.011037	168.3	143.44	221.3	97.231	109.39	81.094
ENSDARG00000063297	564067	abcb6a	protein_coding	ZFIN	ATP-binding cassette, sub-family B (MDR/TAP), member 6a [Source:ZFIN;Acc:ZDB-GENE-050517-9]	0.86414	3.78797	22.989	1.6289e-06	0.00049815	282.52	240.79	371.49	163.38	183.81	136.26
ENSDARG00000007377	114426	odc1	protein_coding	ZFIN	ornithine decarboxylase 1 [Source:ZFIN;Acc:ZDB-GENE-010816-1]	0.86193	5.08737	15.504	8.2351e-05	0.0099899	709.15	604.41	932.46	410.81	462.17	342.63
ENSDARG00000045557	562062	socs2	protein_coding	ZFIN	suppressor of cytokine signaling 2 [Source:ZFIN;Acc:ZDB-GENE-041210-171]	0.85313	4.34311	19.668	9.2139e-06	0.0019385	431.35	367.64	567.18	251.39	282.82	209.67
ENSDARG00000043285	566813	zbtb21	protein_coding	ZFIN	zinc finger and BTB domain containing 21 [Source:ZFIN;Acc:ZDB-GENE-050411-7]	0.84802	1.44201	11.965	0.00054197	0.03495	53.422	45.531	70.244	31.195	35.095	26.018
ENSDARG00000077217	559822	zgc:162184	protein_coding	ZFIN	zgc:162184 [Source:ZFIN;Acc:ZDB-GENE-070424-83]	0.83706	3.31596	20.939	4.7423e-06	0.001161	203.6	173.53	267.72	119.96	134.96	100.05
ENSDARG00000089217	100004590	UBAP1L (1 of 2)	protein_coding	HGNC Symbol	ubiquitin associated protein 1-like [Source:HGNC Symbol;Acc:HGNC:40028]	0.83667	2.20339	12.674	0.0003707	0.02793	93.038	79.296	122.34	54.802	61.653	45.706
ENSDARG00000078622	555679	scpp5	protein_coding	ZFIN	secretory calcium-binding phosphoprotein 5 [Source:ZFIN;Acc:ZDB-GENE-090313-256]	0.83656	3.48547	16.294	5.4226e-05	0.0070243	222.28	189.45	292.28	131.02	147.4	109.27
ENSDARG00000020239	799099	lpin1	protein_coding	ZFIN	lipin 1 [Source:ZFIN;Acc:ZDB-GENE-080722-2]	0.83565	6.67039	17.644	2.6628e-05	0.0041733	2175.6	1854.2	2860.6	1283.6	1444.1	1070.6
ENSDARG00000059815	790945	oaz2b	protein_coding	ZFIN	ornithine decarboxylase antizyme 2b [Source:ZFIN;Acc:ZDB-GENE-070313-1]	0.83504	3.69202	17.024	3.6901e-05	0.0051878	269.16	229.41	353.92	158.82	178.68	132.46
ENSDARG00000029075	386663	pfkfb4l	protein_coding	ZFIN	6-phosphofructo-2-kinase/fructose-2,6-biphosphatase 4, like [Source:ZFIN;Acc:ZDB-GENE-031031-4]	0.83285	5.63546	19.987	7.7971e-06	0.0017261	1024.3	873.04	1346.9	605.51	681.22	505.02
ENSDARG00000023151	83908	ucp1	protein_coding	ZFIN	uncoupling protein 1 [Source:ZFIN;Acc:ZDB-GENE-010503-1]	0.83029	7.46281	18.431	1.7613e-05	0.0030916	3763.9	3208	4949.2	2229.1	2507.7	1859.1
ENSDARG00000059858	101448001	pappab	protein_coding	ZFIN	pregnancy-associated plasma protein A, pappalysin 1b [Source:ZFIN;Acc:ZDB-GENE-060526-71]	0.82316	4.89563	25.746	3.8944e-07	0.00014811	616.36	525.33	810.46	366.78	412.64	305.91
ENSDARG00000013721	563180	g6pca.2	protein_coding	ZFIN	glucose-6-phosphatase a, catalytic, tandem duplicate 2 [Source:ZFIN;Acc:ZDB-GENE-050309-17]	0.81478	7.33705	12.668	0.00037192	0.02793	3399	2896.9	4469.3	2034.7	2289	1697
ENSDARG00000044086	436610	pnpla3	protein_coding	ZFIN	patatin-like phospholipase domain containing 3 [Source:ZFIN;Acc:ZDB-GENE-040718-27]	0.81165	5.30157	26.345	2.8563e-07	0.00012064	807.16	687.94	1061.3	484.19	544.72	403.83
ENSDARG00000038199	402979	cda	protein_coding	ZFIN	cytidine deaminase [Source:ZFIN;Acc:ZDB-GENE-040426-1911]	0.8091	4.14682	17.624	2.6923e-05	0.0041733	370.9	316.12	487.69	222.85	250.71	185.87
ENSDARG00000082753	NA	AC024175.17	Mt_rRNA	Clone-based (Ensembl)		0.80722	12.2234	15.965	6.4515e-05	0.0081437	100210	85412	131770	60306	67846	50297
ENSDARG00000078991	100002956	CR559945.3	protein_coding	UniProtKB Gene Name	Uncharacterized protein [Source:UniProtKB/TrEMBL;Acc:E7EZI9]	0.80682	3.04219	21.852	2.9448e-06	0.00080885	165.72	141.25	217.91	99.702	112.17	83.155
ENSDARG00000037012	399488	slc3a2b	protein_coding	ZFIN	solute carrier family 3, member 2b [Source:ZFIN;Acc:ZDB-GENE-040122-2]	0.80561	6.84653	13.753	0.00020849	0.019059	2379.5	2028.1	3128.9	1433.5	1612.7	1195.6
ENSDARG00000061481	NA	61481	protein_coding			0.79796	4.29258	22.641	1.9527e-06	0.00056856	397.8	339.04	523.06	240.87	270.99	200.89
ENSDARG00000096445	560649	PLB1	protein_coding	HGNC Symbol	phospholipase B1 [Source:HGNC Symbol;Acc:HGNC:30041]	0.79586	5.03844	14.565	0.00013542	0.014195	667.29	568.73	877.42	404.68	455.27	337.52
ENSDARG00000008748	406807	ube2na	protein_coding	ZFIN	ubiquitin-conjugating enzyme E2Na [Source:ZFIN;Acc:ZDB-GENE-040426-2873]	0.79442	4.83574	23.73	1.1087e-06	0.0003614	587.44	500.67	772.42	356.6	401.19	297.42
ENSDARG00000061753	100004160	CABZ01083827.1	protein_coding	UniProtKB Gene Name	Uncharacterized protein [Source:UniProtKB/TrEMBL;Acc:E7F1T0]	0.79388	3.06584	12.492	0.00040873	0.029618	169.44	144.42	222.8	102.86	115.72	85.789
ENSDARG00000094343	101885654	si:dkey-20i20.11	protein_coding	ZFIN	si:dkey-20i20.11 [Source:ZFIN;Acc:ZDB-GENE-060503-58]	0.79214	2.45071	12.449	0.00041825	0.030114	111.58	95.101	146.72	67.8	76.276	56.547
ENSDARG00000080895	NA	SNORD97	snoRNA	RFAM	Small nucleolar RNA SNORD97 [Source:RFAM;Acc:RF01291]	0.78937	3.58453	14.932	0.00011143	0.012474	238.76	203.49	313.94	145.41	163.59	121.28
ENSDARG00000090689	335781	hbbe1.2	protein_coding	ZFIN	hemoglobin beta embryonic-1.2 [Source:ZFIN;Acc:ZDB-GENE-090501-3]	0.78811	4.63727	13.189	0.0002816	0.023399	491.91	419.26	646.82	299.92	337.41	250.14
ENSDARG00000086098	566587	ERRFI1 (2 of 2)	protein_coding	HGNC Symbol	ERBB receptor feedback inhibitor 1 [Source:HGNC Symbol;Acc:HGNC:18185]	0.78459	2.43175	12.702	0.00036521	0.027778	108.74	92.677	142.98	66.417	74.72	55.394
ENSDARG00000092945	557772	si:ch211-250g4.3	protein_coding	ZFIN	si:ch211-250g4.3 [Source:ZFIN;Acc:ZDB-GENE-060503-506]	0.77955	3.28343	15.818	6.9743e-05	0.0086927	196.34	167.34	258.16	120.39	135.44	100.41
ENSDARG00000015343	406762	pgd	protein_coding	ZFIN	phosphogluconate hydrogenase [Source:ZFIN;Acc:ZDB-GENE-040426-2807]	0.77724	6.17669	33.47	7.236e-09	5.9625e-06	1469.2	1252.2	1931.9	902.66	1015.5	752.84
ENSDARG00000043171	574008	CELA1 (3 of 7)	protein_coding	HGNC Symbol	chymotrypsin-like elastase family, member 1 [Source:HGNC Symbol;Acc:HGNC:3308]	0.77595	5.29579	15.727	7.3177e-05	0.0090072	764.62	651.69	1005.4	470.16	528.94	392.13
ENSDARG00000062964	100003642	si:dkey-246g23.2	protein_coding	ZFIN	si:dkey-246g23.2 [Source:ZFIN;Acc:ZDB-GENE-050419-100]	0.76882	2.15615	12.953	0.00031948	0.025396	88.508	75.435	116.38	54.647	61.479	45.578
ENSDARG00000005947	445158	slc16a9b	protein_coding	ZFIN	solute carrier family 16 (monocarboxylic acid transporters), member 9b [Source:ZFIN;Acc:ZDB-GENE-040801-69]	0.76611	5.20253	16.088	6.046e-05	0.0076974	764.8	651.84	1005.6	473.49	532.68	394.9
ENSDARG00000068851	767730	rnf183	protein_coding	ZFIN	ring finger protein 183 [Source:ZFIN;Acc:ZDB-GENE-060929-1090]	0.76568	3.73993	17.9	2.3279e-05	0.0038564	271.2	231.14	356.6	167.92	188.91	140.05
ENSDARG00000019236	553575	gsr	protein_coding	ZFIN	glutathione reductase [Source:ZFIN;Acc:ZDB-GENE-050522-116]	0.76474	4.95492	28.452	9.6031e-08	5.2753e-05	626.68	534.11	824.02	388.34	436.89	323.88
ENSDARG00000062319	567816	si:dkey-103g5.3	protein_coding	ZFIN	si:dkey-103g5.3 [Source:ZFIN;Acc:ZDB-GENE-131127-337]	0.7625	6.28157	19.218	1.1661e-05	0.0023343	1592.8	1357.6	2094.4	988.65	1112.3	824.57
ENSDARG00000017400	30104	klfd	protein_coding	ZFIN	Kruppel-like factor d [Source:ZFIN;Acc:ZDB-GENE-980526-55]	0.76038	2.35399	14.279	0.00015763	0.01585	100.57	85.719	132.24	62.469	70.279	52.101
ENSDARG00000091061	101883123	slc38a3b	protein_coding	ZFIN	solute carrier family 38, member 3b [Source:ZFIN;Acc:ZDB-GENE-121120-3]	0.75854	5.44203	11.616	0.00065385	0.039611	920.29	784.36	1210.1	572.76	644.37	477.7
ENSDARG00000038398	100007686	PMM1	protein_coding	HGNC Symbol	phosphomannomutase 1 [Source:HGNC Symbol;Acc:HGNC:9114]	0.75717	4.30902	24.389	7.8737e-07	0.00026541	398.16	339.35	523.54	248.01	279.02	206.85
ENSDARG00000074635	558924	abca1a	protein_coding	ZFIN	ATP-binding cassette, sub-family A (ABC1), member 1A [Source:ZFIN;Acc:ZDB-GENE-031006-12]	0.75539	8.41803	15.621	7.74e-05	0.0094485	7023.8	5986.3	9235.5	4381.3	4929	3654.1
ENSDARG00000044146	563923	lrrc8db	protein_coding	ZFIN	leucine rich repeat containing 8 family, member Db [Source:ZFIN;Acc:ZDB-GENE-061013-487]	0.75182	5.14797	17.493	2.8841e-05	0.0043209	732.12	623.99	962.67	457.77	515	381.8
ENSDARG00000088879	NA	FOXO1 (3 of 3)	protein_coding	HGNC Symbol	forkhead box O1 [Source:HGNC Symbol;Acc:HGNC:3819]	0.75107	2.43947	12.925	0.00032422	0.025511	107.34	91.489	141.15	67.11	75.501	55.972
ENSDARG00000057949	556206	slc43a3b	protein_coding	ZFIN	solute carrier family 43, member 3b [Source:ZFIN;Acc:ZDB-GENE-060312-28]	0.74626	4.60007	12.372	0.00043574	0.030589	498.07	424.5	654.91	312.61	351.69	260.73
ENSDARG00000058992	565295	cers2b	protein_coding	ZFIN	ceramide synthase 2b [Source:ZFIN;Acc:ZDB-GENE-110408-40]	0.74499	5.76272	18.812	1.4425e-05	0.0026993	1121.7	955.99	1474.9	704.69	792.79	587.74
ENSDARG00000051778	570661	zgc:194989	protein_coding	ZFIN	zgc:194989 [Source:ZFIN;Acc:ZDB-GENE-080723-3]	0.74442	4.72806	12.078	0.00051016	0.033481	512.8	437.06	674.28	322.27	362.56	268.78
ENSDARG00000029105	562700	ftr51	protein_coding	ZFIN	finTRIM family, member 51 [Source:ZFIN;Acc:ZDB-GENE-081104-54]	0.74413	3.21677	14.38	0.00014939	0.015198	182.71	155.72	240.25	114.82	129.17	95.76
ENSDARG00000028017	568021	tp53inp1	protein_coding	ZFIN	tumor protein p53 inducible nuclear protein 1 [Source:ZFIN;Acc:ZDB-GENE-031018-3]	0.74329	5.15071	23.498	1.2503e-06	0.00039882	725.82	618.61	954.38	456.52	513.59	380.75
ENSDARG00000039131	64614	atp1a1a.3	protein_coding	ZFIN	ATPase, Na+/K+ transporting, alpha 1a polypeptide, tandem duplicate 3 [Source:ZFIN;Acc:ZDB-GENE-001212-3]	0.74051	4.99585	17.284	3.2195e-05	0.0047045	656.11	559.2	862.72	413.46	465.15	344.84
ENSDARG00000061368	767805	klf13	protein_coding	ZFIN	Kruppel-like factor 13 [Source:ZFIN;Acc:ZDB-GENE-060929-1274]	0.73979	4.30659	22.504	2.0969e-06	0.0005981	396.74	338.14	521.67	250.12	281.39	208.61
ENSDARG00000003203	100038797	rhcga	protein_coding	ZFIN	Rhesus blood group, C glycoprotein a [Source:ZFIN;Acc:ZDB-GENE-070424-81]	0.7365	5.73876	12.342	0.00044282	0.03062	1051.5	896.22	1382.7	664.53	747.61	554.24
ENSDARG00000037495	403309	rtn4rl2b	protein_coding	ZFIN	reticulon 4 receptor-like 2b [Source:ZFIN;Acc:ZDB-GENE-040310-2]	0.7336	3.25632	13.455	0.00024429	0.021224	190.4	162.28	250.36	120.53	135.59	100.52
ENSDARG00000027182	100003846	rnf25	protein_coding	ZFIN	ring finger protein 25 [Source:ZFIN;Acc:ZDB-GENE-040426-1581]	0.73324	2.94822	17.998	2.2112e-05	0.0037059	153.18	130.56	201.42	96.981	109.11	80.886
ENSDARG00000026964	100329357	hk2	protein_coding	ZFIN	hexokinase 2 [Source:ZFIN;Acc:ZDB-GENE-040426-2017]	0.73264	3.47089	13.511	0.00023723	0.020944	221.04	188.39	290.64	140.02	157.53	116.78
ENSDARG00000089390	101887155	CABZ01068602.1	protein_coding	Clone-based (Ensembl)	Uncharacterized protein [Source:UniProtKB/TrEMBL;Acc:E7FGN6]	0.72621	2.82434	11.714	0.00062036	0.038167	141.21	120.35	185.68	89.835	101.07	74.925
ENSDARG00000069375	100037332	zgc:162608	protein_coding	ZFIN	zgc:162608 [Source:ZFIN;Acc:ZDB-GENE-070410-86]	0.72149	4.78947	11.355	0.00075237	0.043848	572.91	488.29	753.32	365.82	411.56	305.11
ENSDARG00000045748	565194	stab2	protein_coding	ZFIN	stabilin 2 [Source:ZFIN;Acc:ZDB-GENE-041210-336]	0.7208	4.25387	17.888	2.343e-05	0.0038564	379.57	323.5	499.09	242.47	272.78	202.22
ENSDARG00000058263	553749	zgc:113279	protein_coding	ZFIN	zgc:113279 [Source:ZFIN;Acc:ZDB-GENE-050522-529]	0.71999	3.7422	17.37	3.0762e-05	0.00454	264.95	225.81	348.38	169.33	190.49	141.22
ENSDARG00000010231	405817	ppm1na	protein_coding	ZFIN	protein phosphatase, Mg2+/Mn2+ dependent, 1Na (putative) [Source:ZFIN;Acc:ZDB-GENE-040426-2731]	0.71946	4.59717	19.21	1.1713e-05	0.0023343	476.73	406.31	626.85	304.82	342.93	254.23
ENSDARG00000038891	560023	AL954146.1	protein_coding	Clone-based (Ensembl)	Uncharacterized protein [Source:UniProtKB/TrEMBL;Acc:E7F5N1]	0.71672	2.20775	11.316	0.00076835	0.044516	90.119	76.808	118.5	57.693	64.906	48.118
ENSDARG00000075854	404727	cx34.4	protein_coding	ZFIN	connexin 34.4 [Source:ZFIN;Acc:ZDB-GENE-040406-3]	0.7156	2.08379	11.107	0.00085982	0.048582	82.53	70.34	108.52	52.872	59.482	44.097
ENSDARG00000078615	NA	USP53 (2 of 2)	protein_coding	HGNC Symbol	ubiquitin specific peptidase 53 [Source:HGNC Symbol;Acc:HGNC:29255]	0.70978	2.94622	12.402	0.00042883	0.03036	152.69	130.14	200.77	98.258	110.54	81.951
ENSDARG00000091008	NA	FNDC7 (5 of 8)	protein_coding	HGNC Symbol	fibronectin type III domain containing 7 [Source:HGNC Symbol;Acc:HGNC:26668]	0.70883	2.65095	11.646	0.00064338	0.039189	123.07	104.89	161.82	79.238	89.144	66.087
ENSDARG00000002405	561694	2405	protein_coding			0.69977	4.07092	21.812	3.0064e-06	0.00081326	333.07	283.88	437.96	215.88	242.87	180.05
ENSDARG00000018404	352912	krt18	protein_coding	ZFIN	keratin 18 [Source:ZFIN;Acc:ZDB-GENE-030411-6]	0.6993	7.70092	17.3	3.1923e-05	0.0046879	4177.5	3560.4	5492.9	2709.1	3047.8	2259.5
ENSDARG00000088315	101884180	si:ch211-103f14.3	protein_coding	ZFIN	si:ch211-103f14.3 [Source:ZFIN;Acc:ZDB-GENE-110411-160]	0.69862	3.54442	17.761	2.5042e-05	0.0040474	229.56	195.65	301.84	148.89	167.51	124.18
ENSDARG00000074634	100003679	keap1b	protein_coding	ZFIN	kelch-like ECH-associated protein 1b [Source:ZFIN;Acc:ZDB-GENE-080508-1]	0.69716	5.53402	12.152	0.00049024	0.032629	952.05	811.43	1251.8	618.29	695.59	515.67
ENSDARG00000025522	324140	sgk1	protein_coding	ZFIN	serum/glucocorticoid regulated kinase 1 [Source:ZFIN;Acc:ZDB-GENE-030131-2860]	0.69684	6.0387	17.746	2.5241e-05	0.0040474	1342.3	1144	1765	871.93	980.94	727.22
ENSDARG00000060854	569113	kctd3	protein_coding	ZFIN	potassium channel tetramerisation domain containing 3 [Source:ZFIN;Acc:ZDB-GENE-060503-169]	0.69576	5.15904	26.583	2.5246e-07	0.00011513	709.71	604.88	933.19	461.34	519.02	384.77
ENSDARG00000036107	368359	txnipa	protein_coding	ZFIN	thioredoxin interacting protein a [Source:ZFIN;Acc:ZDB-GENE-030804-10]	0.69404	8.48855	17.544	2.8066e-05	0.0042478	7205.2	6140.9	9474	4689.7	5276	3911.4
ENSDARG00000071567	563265	TSTD1	protein_coding	HGNC Symbol	thiosulfate sulfurtransferase (rhodanese)-like domain containing 1 [Source:HGNC Symbol;Acc:HGNC:35410]	0.69216	3.19358	14.09	0.00017422	0.017	179.41	152.91	235.91	116.88	131.5	97.484
ENSDARG00000055644	541408	zgc:101788	protein_coding	ZFIN	zgc:101788 [Source:ZFIN;Acc:ZDB-GENE-050320-109]	0.69159	3.19487	13.637	0.00022175	0.019873	181.04	154.3	238.05	117.99	132.74	98.409
ENSDARG00000086272	562872	si:dkey-4p15.5	protein_coding	ZFIN	si:dkey-4p15.5 [Source:ZFIN;Acc:ZDB-GENE-121214-193]	0.68889	5.22106	11.412	0.00072989	0.042874	752.93	641.72	990.02	491.77	553.26	410.16
ENSDARG00000087390	81538	si:ch211-5k11.12	protein_coding	ZFIN	si:ch211-5k11.12 [Source:ZFIN;Acc:ZDB-GENE-131120-128]	0.68807	6.3691	11.351	0.00075388	0.043849	1610.5	1372.6	2117.6	1052.5	1184.1	877.85
ENSDARG00000074749	558335	abca12	protein_coding	ZFIN	ATP-binding cassette, sub-family A (ABC1), member 12 [Source:ZFIN;Acc:ZDB-GENE-030131-9790]	0.68538	6.26183	18.697	1.5323e-05	0.002818	1546.4	1318	2033.3	1012.5	1139.1	844.47
ENSDARG00000018621	553256	slc6a19a	protein_coding	ZFIN	solute carrier family 6 (neurotransmitter transporter), member 19a [Source:ZFIN;Acc:ZDB-GENE-070620-2]	0.68187	5.137	18.68	1.5457e-05	0.002818	687.39	585.86	903.84	451.16	507.56	376.28
ENSDARG00000069498	554046	phkg1b	protein_coding	ZFIN	phosphorylase kinase, gamma 1b (muscle) [Source:ZFIN;Acc:ZDB-GENE-050522-52]	0.68136	3.25479	13.739	0.00021009	0.019059	187.14	159.5	246.06	122.83	138.19	102.45
ENSDARG00000087169	NA	CABZ01081375.1	protein_coding	Clone-based (Ensembl)	Uncharacterized protein [Source:UniProtKB/TrEMBL;Acc:H9GYU7]	0.68107	2.32501	11.328	0.00076334	0.044313	96.998	82.671	127.54	63.657	71.615	53.092
ENSDARG00000017034	550580	sqrdl	protein_coding	ZFIN	sulfide quinone reductase-like (yeast) [Source:ZFIN;Acc:ZDB-GENE-050417-436]	0.68009	4.54901	19.516	9.9784e-06	0.0020845	462.05	393.8	607.55	303.62	341.58	253.23
ENSDARG00000044688	394146	dusp4	protein_coding	ZFIN	dual specificity phosphatase 4 [Source:ZFIN;Acc:ZDB-GENE-040426-709]	0.67762	4.50729	15.889	6.7177e-05	0.0084082	456.68	389.22	600.48	300.6	338.18	250.71
ENSDARG00000074686	324487	mgea5	protein_coding	ZFIN	meningioma expressed antigen 5 (hyaluronidase) [Source:ZFIN;Acc:ZDB-GENE-030131-3208]	0.67346	7.41097	17.453	2.9452e-05	0.0043903	3405.6	2902.6	4478.1	2248.5	2529.6	1875.3
ENSDARG00000017127	368722	pdzk1ip1l	protein_coding	ZFIN	PDZK1 interacting protein 1, like [Source:ZFIN;Acc:ZDB-GENE-030616-128]	0.6718	4.6559	17.131	3.4885e-05	0.0049752	494.71	421.64	650.49	326.95	367.83	272.69
ENSDARG00000033501	393661	zgc:64189	protein_coding	ZFIN	zgc:64189 [Source:ZFIN;Acc:ZDB-GENE-040426-1397]	0.66987	2.5911	11.759	0.00060546	0.037574	117.18	99.875	154.08	77.515	87.206	64.65
ENSDARG00000068275	101887125	ptx3a	protein_coding	ZFIN	pentraxin 3, long a [Source:ZFIN;Acc:ZDB-GENE-030131-8720]	0.66643	4.68524	17.643	2.6647e-05	0.0041733	506.76	431.91	666.34	336.17	378.2	280.38
ENSDARG00000086739	571066	CU929219.1	protein_coding	UniProtKB Gene Name	Uncharacterized protein [Source:UniProtKB/TrEMBL;Acc:E7F467]	0.66469	3.79212	12.874	0.00033313	0.026005	274.66	234.09	361.15	182.4	205.21	152.13
ENSDARG00000076250	570731	rasef	protein_coding	ZFIN	RAS and EF-hand domain containing [Source:ZFIN;Acc:ZDB-GENE-081105-157]	0.66057	2.40345	11.076	0.0008743	0.048988	101.63	86.619	133.63	67.656	76.114	56.427
ENSDARG00000045733	445283	ciapin1	protein_coding	ZFIN	cytokine induced apoptosis inhibitor 1 [Source:ZFIN;Acc:ZDB-GENE-040808-57]	0.65959	4.53153	18.032	2.1728e-05	0.0036621	454.3	387.2	597.36	302.8	340.65	252.54
ENSDARG00000022424	322846	slc26a5	protein_coding	ZFIN	solute carrier family 26, member 5 [Source:ZFIN;Acc:ZDB-GENE-030131-1566]	0.65519	5.59062	17.223	3.3243e-05	0.0047999	949.22	809.02	1248.1	634.66	714	529.32
ENSDARG00000016200	405805	trib3	protein_coding	ZFIN	tribbles homolog 3 (Drosophila) [Source:ZFIN;Acc:ZDB-GENE-040426-2609]	0.65155	4.97183	17.575	2.7622e-05	0.0042235	623.46	531.37	819.78	417.88	470.12	348.53
ENSDARG00000053091	368323	BDP1 (1 of 2)	protein_coding	HGNC Symbol	B double prime 1, subunit of RNA polymerase III transcription initiation factor IIIB [Source:HGNC Symbol;Acc:HGNC:13652]	0.64867	5.60557	13.748	0.00020904	0.019059	978.73	834.17	1286.9	657.35	739.53	548.25
ENSDARG00000057992	566538	fstb	protein_coding	ZFIN	follistatin b [Source:ZFIN;Acc:ZDB-GENE-031118-139]	0.64817	4.75507	17.577	2.759e-05	0.0042235	529.17	451.01	695.8	355.51	399.96	296.51
ENSDARG00000003281	386643	pik3ip1	protein_coding	ZFIN	phosphoinositide-3-kinase interacting protein 1 [Source:ZFIN;Acc:ZDB-GENE-031030-14]	0.64793	5.44358	12.002	0.00053131	0.034563	879.39	749.51	1156.3	590.93	664.8	492.85
ENSDARG00000007222	564772	rest	protein_coding	ZFIN	RE1-silencing transcription factor [Source:ZFIN;Acc:ZDB-GENE-080415-1]	0.64576	3.21719	11.611	0.00065565	0.039611	180.46	153.8	237.28	121.41	136.59	101.26
ENSDARG00000062080	562011	shc2	protein_coding	ZFIN	SHC (Src homology 2 domain containing) transforming protein 2 [Source:ZFIN;Acc:ZDB-GENE-050208-666]	0.64542	3.46136	12.411	0.00042686	0.030352	213.91	182.32	281.28	143.96	161.96	120.07
ENSDARG00000058285	449677	cpt1b	protein_coding	ZFIN	carnitine palmitoyltransferase 1B (muscle) [Source:ZFIN;Acc:ZDB-GENE-041010-9]	0.64523	4.13066	13.944	0.0001883	0.017789	342.15	291.62	449.9	230.32	259.11	192.09
ENSDARG00000061194	562999	hectd2	protein_coding	ZFIN	HECT domain containing 2 [Source:ZFIN;Acc:ZDB-GENE-100405-3]	0.6431	3.38384	16.435	5.0344e-05	0.0066438	202.29	172.41	265.99	136.35	153.4	113.72
ENSDARG00000071173	562834	slc12a10.2	protein_coding	ZFIN	solute carrier family 12 (sodium/potassium/chloride transporters), member 10, tandem duplicate 2 [Source:ZFIN;Acc:ZDB-GENE-060503-425]	0.64277	5.68169	16.25	5.5518e-05	0.0071294	1020.4	869.7	1341.8	688.16	774.19	573.95
ENSDARG00000016132	321837	keap1a	protein_coding	ZFIN	kelch-like ECH-associated protein 1a [Source:ZFIN;Acc:ZDB-GENE-030131-556]	0.64005	4.52101	19.051	1.2724e-05	0.0024997	448.59	382.33	589.85	303.07	340.96	252.77
ENSDARG00000068969	791704	TNFRSF14 (3 of 12)	protein_coding	HGNC Symbol	tumor necrosis factor receptor superfamily, member 14 [Source:HGNC Symbol;Acc:HGNC:11912]	0.63403	2.58041	11.126	0.00085111	0.048201	115.01	98.024	151.23	77.994	87.745	65.05
ENSDARG00000021209	541442	KCTD9 (2 of 2)	protein_coding	HGNC Symbol	potassium channel tetramerization domain containing 9 [Source:HGNC Symbol;Acc:HGNC:22401]	0.63033	4.06404	12.419	0.00042498	0.030346	324.66	276.71	426.9	220.81	248.42	184.16
ENSDARG00000060609	569058	CD109	protein_coding	HGNC Symbol	CD109 molecule [Source:HGNC Symbol;Acc:HGNC:21685]	0.62391	4.64544	17.553	2.7942e-05	0.0042478	486.53	414.67	639.74	332.41	373.96	277.24
ENSDARG00000056836	566639	si:ch211-125o16.4	protein_coding	ZFIN	si:ch211-125o16.4 [Source:ZFIN;Acc:ZDB-GENE-131120-100]	0.62073	6.90524	22.348	2.2744e-06	0.0006365	2337.6	1992.3	3073.6	1600.7	1800.9	1335.1
ENSDARG00000021938	445564	smad9	protein_coding	ZFIN	MAD homolog 9 (Drosophila) [Source:ZFIN;Acc:ZDB-GENE-031014-1]	0.61975	3.17501	11.907	0.00055918	0.035869	174.4	148.64	229.32	119.47	134.4	99.64
ENSDARG00000042807	567144	slc16a4	protein_coding	ZFIN	solute carrier family 16 (monocarboxylic acid transporters), member 4 [Source:ZFIN;Acc:ZDB-GENE-070112-602]	0.61768	4.75411	19.728	8.9305e-06	0.0018922	524.36	446.91	689.49	359.81	404.79	300.09
ENSDARG00000063229	561138	xpo1b	protein_coding	ZFIN	exportin 1 (CRM1 homolog, yeast) b [Source:ZFIN;Acc:ZDB-GENE-070530-6]	0.61741	7.46242	13.439	0.00024648	0.021317	3484.5	2969.8	4581.8	2391.7	2690.7	1994.8
ENSDARG00000029695	792824	pgp	protein_coding	ZFIN	phosphoglycolate phosphatase [Source:ZFIN;Acc:ZDB-GENE-030131-6240]	0.61548	3.72618	11.612	0.00065544	0.039611	254.52	216.93	334.67	174.89	196.76	145.87
ENSDARG00000092499	571430	si:ch211-183d21.1	protein_coding	ZFIN	si:ch211-183d21.1 [Source:ZFIN;Acc:ZDB-GENE-030131-8516]	0.61527	5.23205	13.528	0.00023503	0.020811	742.93	633.2	976.87	510.65	574.5	425.9
ENSDARG00000009505	378855	slmo2	protein_coding	ZFIN	slowmo homolog 2 (Drosophila) [Source:ZFIN;Acc:ZDB-GENE-031002-13]	0.61434	6.01999	15.143	9.9642e-05	0.011368	1257.6	1071.9	1653.6	865.01	973.15	721.44
ENSDARG00000014031	393561	abcc2	protein_coding	ZFIN	ATP-binding cassette, sub-family C (CFTR/MRP), member 2 [Source:ZFIN;Acc:ZDB-GENE-040426-1523]	0.61083	7.29804	17.753	2.5153e-05	0.0040474	3061.2	2609.1	4025.2	2110.8	2374.7	1760.5
ENSDARG00000034852	447810	nt5c2l1	protein_coding	ZFIN	5'-nucleotidase, cytosolic II, like 1 [Source:ZFIN;Acc:ZDB-GENE-031006-8]	0.60904	4.3865	19.411	1.0541e-05	0.0021674	404.7	344.92	532.14	279.36	314.28	232.99
ENSDARG00000070453	100192219	gch1	protein_coding	ZFIN	GTP cyclohydrolase 1 [Source:ZFIN;Acc:ZDB-GENE-070720-5]	0.6036	5.19175	17.729	2.5472e-05	0.004058	707.38	602.9	930.13	490.16	551.44	408.81
ENSDARG00000086665	NA	si:dkey-175g6.2	processed_transcript	ZFIN	si:dkey-175g6.2 [Source:ZFIN;Acc:ZDB-GENE-030131-8061]	0.59866	4.42824	13.342	0.00025955	0.021998	415.95	354.52	546.93	289.2	325.35	241.2
ENSDARG00000018303	30700	etv4	protein_coding	ZFIN	ets variant gene 4 [Source:ZFIN;Acc:ZDB-GENE-990415-71]	0.59808	4.34703	16.496	4.8755e-05	0.0065148	392.55	334.57	516.17	273.04	307.17	227.72
ENSDARG00000060318	564859	stk40	protein_coding	ZFIN	serine/threonine kinase 40 [Source:ZFIN;Acc:ZDB-GENE-030131-4831]	0.59771	4.80285	18.135	2.0581e-05	0.0035087	539.46	459.78	709.34	375.33	422.25	313.04
ENSDARG00000041217	333980	xpo6	protein_coding	ZFIN	exportin 6 [Source:ZFIN;Acc:ZDB-GENE-030131-5912]	0.59683	5.59583	18.873	1.3974e-05	0.0026413	935.74	797.53	1230.4	651.47	732.92	543.35
ENSDARG00000015709	327417	hsd17b12a	protein_coding	ZFIN	hydroxysteroid (17-beta) dehydrogenase 12a [Source:ZFIN;Acc:ZDB-GENE-030131-5628]	0.59672	5.03266	12.296	0.00045405	0.031106	638.9	544.54	840.09	444.83	500.44	371
ENSDARG00000016439	559627	slc7a1	protein_coding	ZFIN	solute carrier family 7 (cationic amino acid transporter, y+ system), member 1 [Source:ZFIN;Acc:ZDB-GENE-091116-69]	0.59351	4.91843	16.6	4.6143e-05	0.006202	584.01	497.75	767.91	407.51	458.46	339.88
ENSDARG00000025855	553607	camk2n1a	protein_coding	ZFIN	calcium/calmodulin-dependent protein kinase II inhibitor 1a [Source:ZFIN;Acc:ZDB-GENE-050522-319]	0.59297	4.3342	15.207	9.6365e-05	0.011037	388.4	331.03	510.71	271.11	305	226.11
ENSDARG00000029841	562051	tmprss9	protein_coding	ZFIN	transmembrane protease, serine 9 [Source:ZFIN;Acc:ZDB-GENE-050208-573]	0.59216	3.5684	11.126	0.00085144	0.048201	226.8	193.3	298.22	158.38	178.18	132.1
ENSDARG00000043932	436836	stmn4l	protein_coding	ZFIN	stathmin-like 4, like [Source:ZFIN;Acc:ZDB-GENE-040718-301]	0.59139	4.82512	14.661	0.00012865	0.013877	548.32	467.33	720.98	383.17	431.07	319.57
ENSDARG00000032465	564474	slc1a8b	protein_coding	ZFIN	solute carrier family 1 (glutamate transporter), member 8b [Source:ZFIN;Acc:ZDB-GENE-070912-552]	0.59136	4.87496	17.617	2.7012e-05	0.0041733	565.15	481.67	743.11	394.94	444.31	329.39
ENSDARG00000076121	556700	smpd1	protein_coding	ZFIN	sphingomyelin phosphodiesterase 1, acid lysosomal [Source:ZFIN;Acc:ZDB-GENE-110411-222]	0.58961	4.99453	14.031	0.00017986	0.017379	624.01	531.84	820.51	436.61	491.19	364.15
ENSDARG00000007671	560202	ghrb	protein_coding	ZFIN	growth hormone receptor b [Source:ZFIN;Acc:ZDB-GENE-071119-4]	0.58872	4.9035	12.814	0.00034403	0.026576	583.63	497.43	767.42	408.6	459.69	340.79
ENSDARG00000060008	560376	HHIPL2	protein_coding	HGNC Symbol	HHIP-like 2 [Source:HGNC Symbol;Acc:HGNC:25842]	0.58718	4.20287	13.581	0.00022848	0.020353	354.28	301.95	465.84	248.28	279.32	207.07
ENSDARG00000063540	768121	foxo1a	protein_coding	ZFIN	forkhead box O1 a [Source:ZFIN;Acc:ZDB-GENE-061013-59]	0.58236	4.13243	11.047	0.00088825	0.049528	339.38	289.25	446.25	238.64	268.47	199.03
ENSDARG00000025122	550276	abhd4	protein_coding	ZFIN	abhydrolase domain containing 4 [Source:ZFIN;Acc:ZDB-GENE-050417-83]	0.58034	4.05335	11.76	0.00060529	0.037574	318.17	271.18	418.36	224.03	252.04	186.85
ENSDARG00000017365	NA	slc23a2	processed_transcript	ZFIN	solute carrier family 23 (nucleobase transporters), member 2 [Source:ZFIN;Acc:ZDB-GENE-090521-3]	0.57829	4.3216	13.863	0.00019662	0.0184	382.82	326.27	503.37	269.94	303.69	225.14
ENSDARG00000045847	558894	si:ch211-214j24.10	protein_coding	ZFIN	si:ch211-214j24.10 [Source:ZFIN;Acc:ZDB-GENE-030131-6301]	0.57795	5.20117	16.31	5.3766e-05	0.0069953	708.03	603.45	930.98	499.42	561.85	416.53
ENSDARG00000052155	557928	LRRC8A (2 of 2)	protein_coding	HGNC Symbol	leucine rich repeat containing 8 family, member A [Source:HGNC Symbol;Acc:HGNC:19027]	0.57093	5.22672	19.033	1.2845e-05	0.0025067	718.68	612.53	944.99	509.41	573.1	424.86
ENSDARG00000078041	558395	xpo1a	protein_coding	ZFIN	exportin 1 (CRM1 homolog, yeast) a [Source:ZFIN;Acc:ZDB-GENE-050309-201]	0.56703	6.30789	12.78	0.00035032	0.026865	1521.5	1296.7	2000.6	1081.4	1216.6	901.92
ENSDARG00000016143	373108	xiap	protein_coding	ZFIN	X-linked inhibitor of apoptosis [Source:ZFIN;Acc:ZDB-GENE-030825-7]	0.56667	4.62066	12.407	0.00042769	0.030352	473.87	403.88	623.1	336.86	378.98	280.96
ENSDARG00000020645	492363	slc7a3a	protein_coding	ZFIN	solute carrier family 7 (cationic amino acid transporter, y+ system), member 3a [Source:ZFIN;Acc:ZDB-GENE-041114-206]	0.56349	6.80218	15.744	7.2519e-05	0.0089634	2142.1	1825.7	2816.6	1526.2	1717	1272.9
ENSDARG00000032705	405850	foxg1b	protein_coding	ZFIN	forkhead box G1b [Source:ZFIN;Acc:ZDB-GENE-040426-2437]	0.56094	5.82379	11.496	0.00069763	0.041389	1072.4	914.03	1410.1	765.45	861.15	638.41
ENSDARG00000058479	553782	zgc:110425	protein_coding	ZFIN	zgc:110425 [Source:ZFIN;Acc:ZDB-GENE-050522-103]	0.55705	4.51264	13.084	0.0002979	0.024553	435.61	371.27	572.78	311.73	350.71	259.99
ENSDARG00000070214	325975	slc41a1	protein_coding	ZFIN	solute carrier family 41, member 1 [Source:ZFIN;Acc:ZDB-GENE-030131-4700]	0.55481	4.17901	14.736	0.00012368	0.013489	344.84	293.91	453.43	247.16	278.05	206.13
ENSDARG00000036865	393510	slc2a12	protein_coding	ZFIN	solute carrier family 2 (facilitated glucose transporter), member 12 [Source:ZFIN;Acc:ZDB-GENE-040426-1513]	0.5542	4.37744	13.081	0.00029824	0.024553	396.46	337.9	521.31	284.28	319.82	237.1
ENSDARG00000089986	569441	TP53INP2	protein_coding	HGNC Symbol	tumor protein p53 inducible nuclear protein 2 [Source:HGNC Symbol;Acc:HGNC:16104]	0.55361	4.4563	11.748	0.00060908	0.03772	422.37	359.98	555.37	302.98	340.86	252.69
ENSDARG00000007184	NA	zbtb16a	protein_coding	ZFIN	zinc finger and BTB domain containing 16a [Source:ZFIN;Acc:ZDB-GENE-030131-1989]	0.55195	4.27356	13.301	0.00026523	0.022352	368.28	313.89	484.26	264.48	297.55	220.59
ENSDARG00000079340	555258	SLC47A1 (5 of 7)	protein_coding	HGNC Symbol	solute carrier family 47 (multidrug and toxin extrusion), member 1 [Source:HGNC Symbol;Acc:HGNC:25588]	0.54896	4.11219	12.477	0.00041194	0.029732	328.82	280.25	432.36	236.62	266.21	197.35
ENSDARG00000010641	321541	slc20a1b	protein_coding	ZFIN	solute carrier family 20, member 1b [Source:ZFIN;Acc:ZDB-GENE-030131-260]	0.54873	6.97682	11.578	0.0006675	0.040245	2437.7	2077.6	3205.3	1754.7	1974.1	1463.5
ENSDARG00000074168	100003721	fam208b	protein_coding	ZFIN	family with sequence similarity 208, member B [Source:ZFIN;Acc:ZDB-GENE-041111-225]	0.54687	7.08392	14.83	0.00011763	0.012876	2592.2	2209.3	3408.5	1868.4	2102	1558.3
ENSDARG00000041787	322617	cx32.3	protein_coding	ZFIN	connexin 32.3 [Source:ZFIN;Acc:ZDB-GENE-030131-1337]	0.54633	4.50226	13.741	0.00020978	0.019059	431.44	367.72	567.3	311.05	349.94	259.43
ENSDARG00000009136	407983	tp53bp2	protein_coding	ZFIN	tumor protein p53 binding protein, 2 [Source:ZFIN;Acc:ZDB-GENE-040516-8]	0.54353	5.43459	15.123	0.00010071	0.011447	824.6	702.8	1084.3	595.7	670.17	496.83
ENSDARG00000035676	334483	ptp4a2b	protein_coding	ZFIN	protein tyrosine phosphatase type IVA, member 2b [Source:ZFIN;Acc:ZDB-GENE-041114-111]	0.54322	5.71232	17.88	2.353e-05	0.0038564	999.27	851.67	1313.9	722.05	812.32	602.21
ENSDARG00000019525	100332392	tbcelb	protein_coding	ZFIN	tubulin folding cofactor E-like b [Source:ZFIN;Acc:ZDB-GENE-100921-13]	0.5425	4.1719	11.513	0.00069106	0.041222	341.97	291.46	449.65	247.2	278.1	206.17
ENSDARG00000091260	566845	mylk4a	protein_coding	ZFIN	myosin light chain kinase family, member 4a [Source:ZFIN;Acc:ZDB-GENE-120824-2]	0.54081	5.19336	13.292	0.00026661	0.022404	689.6	587.74	906.75	499.11	561.51	416.27
ENSDARG00000027957	777735	fgf12a	protein_coding	ZFIN	fibroblast growth factor 12a [Source:ZFIN;Acc:ZDB-GENE-050221-6]	0.53911	4.57047	15.5	8.2508e-05	0.0099899	450.47	383.94	592.33	326.41	367.22	272.23
ENSDARG00000063247	564048	plekhm1	protein_coding	ZFIN	pleckstrin homology domain containing, family M (with RUN domain) member 1 [Source:ZFIN;Acc:ZDB-GENE-030131-2752]	0.53458	5.31286	13.254	0.00027206	0.022734	756.97	645.16	995.34	550.24	619.03	458.92
ENSDARG00000077549	557507	AIFM2	protein_coding	HGNC Symbol	apoptosis-inducing factor, mitochondrion-associated, 2 [Source:HGNC Symbol;Acc:HGNC:21411]	0.52885	4.24286	11.648	0.00064284	0.039189	357.66	304.84	470.29	261	293.63	217.68
ENSDARG00000063050	559834	rc3h2	protein_coding	ZFIN	ring finger and CCCH-type domains 2 [Source:ZFIN;Acc:ZDB-GENE-060503-694]	0.52328	4.879	14.625	0.00013119	0.013936	556.89	474.63	732.25	407.98	458.98	340.27
ENSDARG00000071213	100149956	rgl3a	protein_coding	ZFIN	ral guanine nucleotide dissociation stimulator-like 3a [Source:ZFIN;Acc:ZDB-GENE-101130-1]	0.5219	4.20104	11.841	0.0005793	0.036562	347.27	295.98	456.63	254.64	286.48	212.38
ENSDARG00000071021	777719	papss2a	protein_coding	ZFIN	3'-phosphoadenosine 5'-phosphosulfate synthase 2a [Source:ZFIN;Acc:ZDB-GENE-061110-85]	0.50826	5.95561	14.141	0.00016962	0.016738	1171.8	998.7	1540.8	867.47	975.92	723.5
ENSDARG00000016011	492483	gpcpd1	protein_coding	ZFIN	glycerophosphocholine phosphodiesterase GDE1 homolog (S. cerevisiae) [Source:ZFIN;Acc:ZDB-GENE-060503-472]	0.50566	6.83118	12.129	0.00049656	0.032806	2149.5	1832	2826.3	1594.2	1793.5	1329.6
ENSDARG00000014945	407728	znf598	protein_coding	ZFIN	zinc finger protein 598 [Source:ZFIN;Acc:ZDB-GENE-060602-3]	0.50421	4.95862	12.377	0.0004346	0.030589	584.63	498.28	768.73	434.01	488.27	361.97
ENSDARG00000038401	553686	tefb	protein_coding	ZFIN	thyrotroph embryonic factor b [Source:ZFIN;Acc:ZDB-GENE-050522-224]	0.49755	8.26749	13.453	0.00024463	0.021224	5809.4	4951.4	7638.8	4333	4874.7	3613.8
ENSDARG00000062315	567919	sik2b	protein_coding	ZFIN	salt-inducible kinase 2b [Source:ZFIN;Acc:ZDB-GENE-071012-1]	0.49747	6.39931	14.156	0.00016829	0.016738	1589.2	1354.5	2089.6	1185.3	1333.5	988.59
ENSDARG00000005039	79381	gstp1	protein_coding	ZFIN	glutathione S-transferase pi 1 [Source:ZFIN;Acc:ZDB-GENE-020806-4]	0.49495	7.60422	11.629	0.00064947	0.039479	3664.5	3123.2	4818.4	2738.1	3080.4	2283.6
ENSDARG00000059993	100004946	trpm4a	protein_coding	ZFIN	transient receptor potential cation channel, subfamily M, member 4a [Source:ZFIN;Acc:ZDB-GENE-090302-3]	0.48315	5.20613	11.073	0.00087576	0.048988	690.58	588.58	908.05	520.21	585.24	433.87
ENSDARG00000074533	571961	slc25a38b	protein_coding	ZFIN	solute carrier family 25, member 38b [Source:ZFIN;Acc:ZDB-GENE-110214-1]	0.47823	4.72295	12.29	0.00045527	0.031118	492.37	419.64	647.41	372.15	418.67	310.38
ENSDARG00000044808	561618	slc4a4b	protein_coding	ZFIN	solute carrier family 4, sodium bicarbonate cotransporter, member 4b [Source:ZFIN;Acc:ZDB-GENE-091030-1]	0.47582	5.8142	12.437	0.0004209	0.030232	1052.1	896.74	1383.5	796.62	896.21	664.41
ENSDARG00000018566	NA	flnca	protein_coding	ZFIN	filamin C, gamma a (actin binding protein 280) [Source:ZFIN;Acc:ZDB-GENE-070503-1]	0.47357	6.32702	12.35	0.00044093	0.03062	1501.8	1280	1974.8	1138.9	1281.3	949.87
ENSDARG00000042751	445220	riok3	protein_coding	ZFIN	RIO kinase 3 (yeast) [Source:ZFIN;Acc:ZDB-GENE-040801-133]	0.47177	5.34783	12.672	0.00037115	0.02793	760.52	648.19	1000	577.43	649.62	481.6
ENSDARG00000086789	564712	bahd1	protein_coding	ZFIN	bromo adjacent homology domain containing 1 [Source:ZFIN;Acc:ZDB-GENE-120411-42]	0.46125	5.61563	12.19	0.00048038	0.032313	913.13	778.26	1200.7	698.38	785.69	582.47
ENSDARG00000045143	405772	hbbe2	protein_coding	ZFIN	hemoglobin beta embryonic-2 [Source:ZFIN;Acc:ZDB-GENE-040702-1]	0.45275	6.7804	12.102	0.00050364	0.033126	2043.5	1741.6	2686.9	1572.2	1768.7	1311.2
ENSDARG00000030687	556199	PHKA2	protein_coding	HGNC Symbol	phosphorylase kinase, alpha 2 (liver) [Source:HGNC Symbol;Acc:HGNC:8926]	0.44008	5.67408	12.489	0.00040932	0.029618	945.03	805.45	1242.6	733.47	825.16	611.73
ENSDARG00000003631	352927	clock3	protein_coding	ZFIN	clock homolog 3 (mouse) [Source:ZFIN;Acc:ZDB-GENE-030408-2]	0.42033	6.2747	11.235	0.00080284	0.046244	1424.8	1214.4	1873.5	1121.1	1261.3	935.05
ENSDARG00000034714	567227	esyt1a	protein_coding	ZFIN	extended synaptotagmin-like protein 1a [Source:ZFIN;Acc:ZDB-GENE-090311-55]	-0.43836	5.13819	11.096	0.00086514	0.048698	480.22	409.29	631.44	685.27	770.94	571.53
ENSDARG00000051874	724007	stra6	protein_coding	ZFIN	stimulated by retinoic acid gene 6 homolog (mouse) [Source:ZFIN;Acc:ZDB-GENE-060616-252]	-0.45808	4.93405	11.379	0.00074296	0.043384	413.49	352.42	543.7	598.17	672.96	498.9
ENSDARG00000054442	415180	cbx1b	protein_coding	ZFIN	chromobox homolog 1b (HP1 beta homolog Drosophila) [Source:ZFIN;Acc:ZDB-GENE-040625-68]	-0.46107	5.10669	11.084	0.00087057	0.04891	465.59	396.82	612.2	674.93	759.31	562.92
ENSDARG00000014655	567611	itpr1a	protein_coding	ZFIN	inositol 1,4,5-triphosphate receptor, type 1a [Source:ZFIN;Acc:ZDB-GENE-070604-3]	-0.479	4.8091	13.397	0.00025206	0.021673	375.53	320.06	493.78	551.2	620.11	459.71
ENSDARG00000076487	492518	haao	protein_coding	ZFIN	3-hydroxyanthranilate 3,4-dioxygenase [Source:ZFIN;Acc:ZDB-GENE-041114-89]	-0.4845	5.30583	11.871	0.00057022	0.036143	529.33	451.15	696.02	779.89	877.39	650.45
ENSDARG00000097785	564732	hist2h3c	protein_coding	ZFIN	histone cluster 2, H3c [Source:ZFIN;Acc:ZDB-GENE-070424-8]	-0.50234	5.29406	11.826	0.00058402	0.036704	520.43	443.56	684.31	776.33	873.38	647.48
ENSDARG00000045156	793087	rgs9b	protein_coding	ZFIN	regulator of G-protein signaling 9b [Source:ZFIN;Acc:ZDB-GENE-040426-1708]	-0.50412	4.31475	11.671	0.00063468	0.038819	263.56	224.63	346.56	393.67	442.88	328.33
ENSDARG00000001889	641561	tuba1a	protein_coding	ZFIN	tubulin, alpha 1a [Source:ZFIN;Acc:ZDB-GENE-090507-4]	-0.50426	6.95859	11.911	0.00055817	0.035869	1655.6	1411.1	2176.9	2472.8	2782	2062.4
ENSDARG00000045180	322509	acta2	protein_coding	ZFIN	actin, alpha 2, smooth muscle, aorta [Source:ZFIN;Acc:ZDB-GENE-030131-1229]	-0.51736	6.0572	11.534	0.0006834	0.041037	881.34	751.16	1158.9	1328.4	1494.5	1107.9
ENSDARG00000054890	550575	rgra	protein_coding	ZFIN	retinal G protein coupled receptor a [Source:ZFIN;Acc:ZDB-GENE-040924-6]	-0.52031	4.82733	11.474	0.00070575	0.041787	377.02	321.34	495.75	569.47	640.66	474.95
ENSDARG00000037925	767636	rgs9a	protein_coding	ZFIN	regulator of G-protein signaling 9a [Source:ZFIN;Acc:ZDB-GENE-060929-92]	-0.52582	5.12369	14.984	0.0001084	0.012273	458.89	391.11	603.39	695.76	782.74	580.29
ENSDARG00000040352	553204	crot	protein_coding	ZFIN	carnitine O-octanoyltransferase [Source:ZFIN;Acc:ZDB-GENE-050522-35]	-0.52663	5.10954	14.51	0.00013942	0.014511	454.01	386.96	596.98	688.76	774.87	574.45
ENSDARG00000037997	386701	tubb5	protein_coding	ZFIN	tubulin, beta 5 [Source:ZFIN;Acc:ZDB-GENE-031110-4]	-0.53005	7.94892	11.81	0.00058925	0.036877	3255.9	2775	4281.2	4950.7	5569.6	4129
ENSDARG00000056680	544665	stc2a	protein_coding	ZFIN	stanniocalcin 2a [Source:ZFIN;Acc:ZDB-GENE-041008-14]	-0.53377	4.45105	12.316	0.00044911	0.030914	286.42	244.12	376.62	436.69	491.28	364.21
ENSDARG00000075159	565942	mfi2	protein_coding	ZFIN	antigen p97 (melanoma associated) identified by monoclonal antibodies 133.2 and 96.5 [Source:ZFIN;Acc:ZDB-GENE-050309-40]	-0.53613	5.72219	13.063	0.00030116	0.024553	686.8	585.35	903.07	1048.8	1179.9	874.7
ENSDARG00000045014	406303	tuba2	protein_coding	ZFIN	tubulin, alpha 2 [Source:ZFIN;Acc:ZDB-GENE-040426-1970]	-0.54081	7.80003	16.876	3.9913e-05	0.0055586	2923.1	2491.3	3843.5	4477.9	5037.7	3734.7
ENSDARG00000055388	553699	vtna	protein_coding	ZFIN	vitronectin a [Source:ZFIN;Acc:ZDB-GENE-050522-440]	-0.55114	5.38859	14.38	0.00014938	0.015198	543.81	463.49	715.06	839.11	944.02	699.85
ENSDARG00000017931	393406	ddx26b	protein_coding	ZFIN	DEAD/H (Asp-Glu-Ala-Asp/His) box polypeptide 26B [Source:ZFIN;Acc:ZDB-GENE-040426-1150]	-0.55389	4.56245	16.177	5.7695e-05	0.0073771	306.77	261.46	403.37	474.27	533.57	395.56
ENSDARG00000036840	406844	krt15	protein_coding	ZFIN	keratin 15 [Source:ZFIN;Acc:ZDB-GENE-040426-2931]	-0.55568	7.07258	12.841	0.00033912	0.026266	1754.5	1495.3	2307	2715.6	3055.1	2264.9
ENSDARG00000016301	335798	zgc:65894	protein_coding	ZFIN	zgc:65894 [Source:ZFIN;Acc:ZDB-GENE-030131-7741]	-0.55575	6.47428	13.057	0.00030217	0.024558	1141.1	972.56	1500.4	1766.3	1987.1	1473.2
ENSDARG00000012534	556480	slc6a6a	protein_coding	ZFIN	solute carrier family 6 (neurotransmitter transporter, taurine), member 6a [Source:ZFIN;Acc:ZDB-GENE-081104-1]	-0.55676	4.87925	13.827	0.00020038	0.018679	381.37	325.04	501.46	590.77	664.63	492.72
ENSDARG00000052223	570333	rcvrna	protein_coding	ZFIN	recoverin a [Source:ZFIN;Acc:ZDB-GENE-050913-106]	-0.55794	5.29057	13.349	0.00025853	0.021974	505.13	430.52	664.19	783.11	881.01	653.14
ENSDARG00000062103	565326	ankrd24	protein_coding	ZFIN	ankyrin repeat domain 24 [Source:ZFIN;Acc:ZDB-GENE-050208-747]	-0.55801	3.20684	11.711	0.00062144	0.038167	119.09	101.5	156.59	184.68	207.77	154.03
ENSDARG00000055216	573122	tuba1c	protein_coding	ZFIN	tubulin, alpha 1c [Source:ZFIN;Acc:ZDB-GENE-061114-1]	-0.56124	7.65463	17.086	3.5728e-05	0.0050468	2620.8	2233.7	3446.1	4072.2	4581.3	3396.3
ENSDARG00000032838	560719	si:dkey-206f10.1	protein_coding	ZFIN	si:dkey-206f10.1 [Source:ZFIN;Acc:ZDB-GENE-041014-154]	-0.56139	4.50552	16.616	4.5773e-05	0.0062	294.26	250.79	386.92	457.31	514.48	381.41
ENSDARG00000012073	573988	kif15	protein_coding	ZFIN	kinesin family member 15 [Source:ZFIN;Acc:ZDB-GENE-050622-16]	-0.56356	4.45238	13.414	0.00024978	0.021539	282.65	240.9	371.65	439.93	494.93	366.92
ENSDARG00000096533	100499491	rltgr	protein_coding	ZFIN	RAMP-like triterpene glycoside receptor [Source:ZFIN;Acc:ZDB-GENE-100727-4]	-0.56414	4.87981	16.673	4.4409e-05	0.0060429	381.12	324.83	501.13	593.42	667.61	494.93
ENSDARG00000042112	799937	dio1	protein_coding	ZFIN	deiodinase, iodothyronine, type I [Source:ZFIN;Acc:ZDB-GENE-030328-41]	-0.56833	3.22901	11.888	0.00056494	0.035962	120.41	102.63	158.33	188.07	211.59	156.86
ENSDARG00000063665	678634	mat2al	protein_coding	ZFIN	methionine adenosyltransferase II, alpha-like [Source:ZFIN;Acc:ZDB-GENE-060421-5255]	-0.57433	4.04025	14.083	0.00017494	0.017015	211.72	180.45	278.39	332.02	373.53	276.91
ENSDARG00000075954	555328	serpinh1a	protein_coding	ZFIN	serpin peptidase inhibitor, clade H (heat shock protein 47), member 1a [Source:ZFIN;Acc:ZDB-GENE-080219-21]	-0.57458	4.99083	13.452	0.0002447	0.021224	408.61	348.26	537.28	640.84	720.96	534.48
ENSDARG00000053405	570613	sord	protein_coding	ZFIN	sorbitol dehydrogenase [Source:ZFIN;Acc:ZDB-GENE-040426-1231]	-0.58123	3.82044	12.162	0.00048761	0.032629	180.44	153.79	237.26	284.34	319.88	237.15
ENSDARG00000076271	NA	mtp	protein_coding	ZFIN	microsomal triglyceride transfer protein [Source:ZFIN;Acc:ZDB-GENE-040419-2]	-0.58432	5.29842	14.146	0.00016918	0.016738	498.55	424.91	655.54	787.17	885.58	656.52
ENSDARG00000037873	492759	cyp3c1l2	protein_coding	ZFIN	cytochrome P450, family 3, subfamily c, polypeptide 1 like, 2 [Source:ZFIN;Acc:ZDB-GENE-041114-102]	-0.58443	4.86677	14.377	0.00014961	0.015198	373.93	318.7	491.68	590.48	664.3	492.48
ENSDARG00000056762	563398	zgc:172079	protein_coding	ZFIN	zgc:172079 [Source:ZFIN;Acc:ZDB-GENE-080204-103]	-0.58788	4.88808	14.859	0.00011584	0.012774	379.22	323.21	498.64	600.27	675.31	500.64
ENSDARG00000095633	564121	si:ch211-133l5.7	protein_coding	ZFIN	si:ch211-133l5.7 [Source:ZFIN;Acc:ZDB-GENE-081104-117]	-0.58867	4.93632	14.639	0.00013022	0.013933	391.02	333.27	514.15	619.27	696.69	516.49
ENSDARG00000005593	NA	rxrga	processed_transcript	ZFIN	retinoid x receptor, gamma a [Source:ZFIN;Acc:ZDB-GENE-980526-36]	-0.58949	3.22432	12.263	0.00046197	0.031431	118.32	100.84	155.58	187.54	210.98	156.41
ENSDARG00000004917	553360	pcif1	protein_coding	ZFIN	PDX1 C-terminal inhibiting factor 1 [Source:ZFIN;Acc:ZDB-GENE-120920-2]	-0.59014	5.18392	19.909	8.1226e-06	0.0017848	465.54	396.78	612.14	738.04	830.3	615.54
ENSDARG00000060671	796436	SI:DKEY-79P17.2	protein_coding	UniProtKB Gene Name	Uncharacterized protein [Source:UniProtKB/TrEMBL;Acc:F1Q8B5]	-0.59077	5.41416	19.205	1.1738e-05	0.0023343	546.72	465.97	718.88	867.1	975.5	723.19
ENSDARG00000017744	321452	smc2	protein_coding	ZFIN	structural maintenance of chromosomes 2 [Source:ZFIN;Acc:ZDB-GENE-030131-105]	-0.59423	4.95297	11.443	0.00071769	0.04231	394.75	336.45	519.06	627.6	706.06	523.44
ENSDARG00000056473	406285	chaf1b	protein_coding	ZFIN	chromatin assembly factor 1, subunit B [Source:ZFIN;Acc:ZDB-GENE-040426-1947]	-0.59983	3.31517	12.489	0.00040937	0.029618	126.16	107.52	165.88	201.4	226.57	167.97
ENSDARG00000006008	58074	dct	protein_coding	ZFIN	dopachrome tautomerase [Source:ZFIN;Acc:ZDB-GENE-000508-1]	-0.60154	5.73677	11.447	0.00071602	0.04231	698.43	595.27	918.37	1116	1255.5	930.78
ENSDARG00000004251	81882	dhfr	protein_coding	ZFIN	dihydrofolate reductase [Source:ZFIN;Acc:ZDB-GENE-010406-5]	-0.60958	3.474	11.559	0.00067416	0.040565	140.03	119.35	184.12	225.05	253.19	187.7
ENSDARG00000089924	393462	aldh2.1	protein_coding	ZFIN	aldehyde dehydrogenase 2, tandem duplicate 1 [Source:ZFIN;Acc:ZDB-GENE-040426-1262]	-0.61806	3.02872	14.138	0.00016984	0.016738	102.17	87.079	134.34	165.19	185.84	137.78
ENSDARG00000086694	100334125	CABZ01102076.1	protein_coding	Clone-based (Ensembl)	Uncharacterized protein [Source:UniProtKB/TrEMBL;Acc:H9GZ52]	-0.61913	3.14551	12.36	0.00043868	0.03062	110.81	94.444	145.71	179.29	201.7	149.53
ENSDARG00000015869	557279	SLC22A16	protein_coding	HGNC Symbol	solute carrier family 22 (organic cation/carnitine transporter), member 16 [Source:HGNC Symbol;Acc:HGNC:20302]	-0.61916	4.58852	11.04	0.00089175	0.04963	305.35	260.25	401.5	493.93	555.68	411.95
ENSDARG00000039077	30207	tyr	protein_coding	ZFIN	tyrosinase [Source:ZFIN;Acc:ZDB-GENE-991026-3]	-0.61958	5.23218	13.012	0.00030953	0.024816	481.86	410.69	633.6	779.65	877.13	650.26
ENSDARG00000040890	552997	fdps	protein_coding	ZFIN	farnesyl diphosphate synthase (farnesyl pyrophosphate synthetase, dimethylallyltranstransferase, geranyltranstransferase) [Source:ZFIN;Acc:ZDB-GENE-050506-78]	-0.62029	5.41965	13.647	0.00022058	0.019873	536.41	457.18	705.33	868.34	976.9	724.22
ENSDARG00000015998	436999	wdhd1	protein_coding	ZFIN	WD repeat and HMG-box DNA binding protein 1 [Source:ZFIN;Acc:ZDB-GENE-030131-1665]	-0.62039	3.5604	11.071	0.0008769	0.048988	148.48	126.55	195.23	240.42	270.47	200.52
ENSDARG00000031952	393558	mb	protein_coding	ZFIN	myoglobin [Source:ZFIN;Acc:ZDB-GENE-040426-1430]	-0.6212	5.46594	15.215	9.5947e-05	0.011037	568.67	484.68	747.74	921.13	1036.3	768.25
ENSDARG00000016405	30065	hug	protein_coding	ZFIN	HuG [Source:ZFIN;Acc:ZDB-GENE-000210-17]	-0.62207	5.36289	17.721	2.5582e-05	0.004058	515.81	439.62	678.24	836.02	940.54	697.27
ENSDARG00000071377	100006793	hsd11b1la	protein_coding	ZFIN	hydroxysteroid (11-beta) dehydrogenase 1-like a [Source:ZFIN;Acc:ZDB-GENE-040426-1002]	-0.62211	3.87444	11.385	0.00074048	0.043324	182.19	155.28	239.56	295.35	332.27	246.33
ENSDARG00000089507	795261	ugt1b5	protein_coding	ZFIN	UDP glucuronosyltransferase 1 family, polypeptide B5 [Source:ZFIN;Acc:ZDB-GENE-080227-14]	-0.62337	3.17563	12.141	0.00049329	0.032736	113.21	96.491	148.86	183.71	206.68	153.22
ENSDARG00000060879	571287	SLC28A2	protein_coding	HGNC Symbol	solute carrier family 28 (concentrative nucleoside transporter), member 2 [Source:HGNC Symbol;Acc:HGNC:11002]	-0.62364	4.91449	16.935	3.8686e-05	0.0054132	378.2	322.34	497.3	613.68	690.4	511.83
ENSDARG00000088231	NA	CELSR2 (2 of 2)	protein_coding	HGNC Symbol	cadherin, EGF LAG seven-pass G-type receptor 2 [Source:HGNC Symbol;Acc:HGNC:3231]	-0.63127	4.92496	11.716	0.00061978	0.038167	372.12	317.16	489.3	607.01	682.9	506.27
ENSDARG00000035423	641421	zgc:123194	protein_coding	ZFIN	zgc:123194 [Source:ZFIN;Acc:ZDB-GENE-051113-284]	-0.63914	8.72871	14.838	0.00011715	0.012871	5340	4551.2	7021.5	8757.4	9852.2	7303.9
ENSDARG00000096214	100002885	si:ch211-197k17.3	protein_coding	ZFIN	si:ch211-197k17.3 [Source:ZFIN;Acc:ZDB-GENE-110914-193]	-0.6416	3.79088	12.629	0.00037986	0.02817	170.84	145.61	224.64	280.72	315.82	234.13
ENSDARG00000089302	323529	hnrnpa0a	protein_coding	ZFIN	heterogeneous nuclear ribonucleoprotein A0a [Source:ZFIN;Acc:ZDB-GENE-030131-2249]	-0.64176	5.45139	18.48	1.7167e-05	0.0030494	549.29	468.16	722.26	902.52	1015.4	752.73
ENSDARG00000012610	792319	saga	protein_coding	ZFIN	S-antigen; retina and pineal gland (arrestin) a [Source:ZFIN;Acc:ZDB-GENE-040426-1538]	-0.64207	5.51374	15.242	9.4588e-05	0.011003	573.41	488.72	753.98	942.35	1060.2	785.95
ENSDARG00000052738	394060	hmgcs1	protein_coding	ZFIN	3-hydroxy-3-methylglutaryl-Coenzyme A synthase 1 (soluble) [Source:ZFIN;Acc:ZDB-GENE-040426-1042]	-0.64292	6.26147	12.635	0.00037866	0.028152	952.5	811.81	1252.4	1566.2	1762	1306.3
ENSDARG00000019507	286747	mcm5	protein_coding	ZFIN	MCM5 minichromosome maintenance deficient 5 (S. cerevisiae) [Source:ZFIN;Acc:ZDB-GENE-021209-1]	-0.64771	5.7044	14.163	0.0001676	0.016738	652.41	556.04	857.85	1076.4	1210.9	897.72
ENSDARG00000069583	619255	CNDP1	protein_coding	HGNC Symbol	carnosine dipeptidase 1 (metallopeptidase M20 family) [Source:HGNC Symbol;Acc:HGNC:20675]	-0.6497	6.41878	11.163	0.00083446	0.047603	1071.6	913.3	1409	1770.3	1991.6	1476.5
ENSDARG00000037307	550565	gnpda1	protein_coding	ZFIN	glucosamine-6-phosphate deaminase 1 [Source:ZFIN;Acc:ZDB-GENE-050417-417]	-0.65193	3.22941	13.806	0.00020269	0.018789	116.17	99.011	152.75	192.28	216.32	160.37
ENSDARG00000039217	554509	orc1	protein_coding	ZFIN	origin recognition complex, subunit 1 [Source:ZFIN;Acc:ZDB-GENE-030131-6960]	-0.65714	3.45994	14.575	0.0001347	0.01417	136.09	115.99	178.94	226.06	254.32	188.54
ENSDARG00000069823	NA	proca1	protein_coding	ZFIN	protein interacting with cyclin A1 [Source:ZFIN;Acc:ZDB-GENE-110418-1]	-0.66147	2.43598	11.502	0.00069529	0.041333	65.804	56.084	86.525	109.67	123.38	91.47
ENSDARG00000005221	768287	desmb	protein_coding	ZFIN	desmin b [Source:ZFIN;Acc:ZDB-GENE-061027-102]	-0.66188	3.40242	15.447	8.4873e-05	0.010152	130.1	110.89	171.07	216.83	243.93	180.84
ENSDARG00000056778	492777	cfhl2	protein_coding	ZFIN	complement factor H like 2 [Source:ZFIN;Acc:ZDB-GENE-041114-123]	-0.66227	4.14875	11.899	0.0005615	0.035897	218.08	185.87	286.76	363.5	408.94	303.17
ENSDARG00000058302	394184	SH3BGRL	protein_coding	HGNC Symbol	SH3 domain binding glutamate-rich protein like [Source:HGNC Symbol;Acc:HGNC:10823]	-0.6665	5.45156	27.962	1.237e-07	6.5221e-05	543.06	462.85	714.07	907.72	1021.2	757.07
ENSDARG00000055876	406662	msmo1	protein_coding	ZFIN	methylsterol monooxygenase 1 [Source:ZFIN;Acc:ZDB-GENE-040426-2670]	-0.66802	5.27411	12.024	0.00052519	0.03424	468.02	398.9	615.41	783.13	881.04	653.16
ENSDARG00000011404	NA	fen1	protein_coding	ZFIN	flap structure-specific endonuclease 1 [Source:ZFIN;Acc:ZDB-GENE-031112-11]	-0.66845	4.18007	12.64	0.00037765	0.028152	222.78	189.88	292.93	372.92	419.55	311.03
ENSDARG00000062688	563348	gpnmb	protein_coding	ZFIN	glycoprotein (transmembrane) nmb [Source:ZFIN;Acc:ZDB-GENE-060503-106]	-0.67624	5.9048	12.184	0.00048208	0.032354	719.18	612.96	945.65	1210.2	1361.5	1009.4
ENSDARG00000008403	100002812	phospho1	protein_coding	ZFIN	phosphatase, orphan 1 [Source:ZFIN;Acc:ZDB-GENE-040801-198]	-0.67939	3.59616	12.298	0.00045353	0.031106	149.83	127.7	197.01	252.73	284.33	210.79
ENSDARG00000091834	100332647	si:ch211-198m17.1	protein_coding	ZFIN	si:ch211-198m17.1 [Source:ZFIN;Acc:ZDB-GENE-131127-451]	-0.6922	6.42615	12.378	0.00043447	0.030589	1025.3	873.84	1348.1	1744.5	1962.6	1454.9
ENSDARG00000040683	327586	MEP1B (2 of 2)	protein_coding	HGNC Symbol	meprin A, beta [Source:HGNC Symbol;Acc:HGNC:7020]	-0.70595	3.06465	18.092	2.1051e-05	0.0035684	101.28	86.322	133.18	174.05	195.81	145.16
ENSDARG00000044642	447891	sc5d	protein_coding	ZFIN	sterol-C5-desaturase [Source:ZFIN;Acc:ZDB-GENE-040912-56]	-0.71099	4.64896	14.125	0.00017105	0.016801	298.21	254.17	392.12	514.11	578.38	428.78
ENSDARG00000076623	NA	CU633999.1	protein_coding	Clone-based (Ensembl)	Uncharacterized protein [Source:UniProtKB/TrEMBL;Acc:F1RA14]	-0.71365	5.04798	15.484	8.3202e-05	0.010033	399.14	340.19	524.83	689.35	775.53	574.94
ENSDARG00000093780	NA	si:ch211-212c13.6	unprocessed_pseudogene	ZFIN	si:ch211-212c13.6 [Source:ZFIN;Acc:ZDB-GENE-131119-8]	-0.726	3.20485	13.993	0.00018348	0.017555	110.49	94.169	145.28	192.52	216.59	160.57
ENSDARG00000037421	30498	egr1	protein_coding	ZFIN	early growth response 1 [Source:ZFIN;Acc:ZDB-GENE-980526-320]	-0.72636	5.62659	29.124	6.7879e-08	3.9481e-05	598.37	509.99	786.8	1042.5	1172.9	869.51
ENSDARG00000037337	556881	cnrip1b	protein_coding	ZFIN	cannabinoid receptor interacting protein 1b [Source:ZFIN;Acc:ZDB-GENE-080722-33]	-0.72681	3.42773	14.977	0.00010885	0.012277	129.24	110.15	169.94	225.31	253.48	187.92
ENSDARG00000070287	100329423	si:ch211-113a14.14	protein_coding	ZFIN	si:ch211-113a14.14 [Source:ZFIN;Acc:ZDB-GENE-121214-141]	-0.73155	3.65232	12.953	0.00031933	0.025396	152.27	129.78	200.21	266.31	299.6	222.11
ENSDARG00000059367	556677	mfap2	protein_coding	ZFIN	microfibrillar-associated protein 2 [Source:ZFIN;Acc:ZDB-GENE-030131-6710]	-0.73636	5.54164	15.9	6.6773e-05	0.008393	545.6	465.01	717.41	957.21	1076.9	798.35
ENSDARG00000006811	436872	sult1st6	protein_coding	ZFIN	sulfotransferase family 1, cytosolic sulfotransferase 6 [Source:ZFIN;Acc:ZDB-GENE-040718-343]	-0.73809	3.80164	20.365	6.3973e-06	0.0014943	167.3	142.59	219.99	293.93	330.68	245.15
ENSDARG00000040224	323406	krcp	protein_coding	ZFIN	kelch repeat-containing protein [Source:ZFIN;Acc:ZDB-GENE-030131-2126]	-0.73829	3.77693	12.911	0.00032668	0.025569	166.21	141.66	218.55	292.06	328.57	243.59
ENSDARG00000090682	559375	si:ch211-108c6.2	protein_coding	ZFIN	si:ch211-108c6.2 [Source:ZFIN;Acc:ZDB-GENE-040724-7]	-0.7403	2.08536	11.834	0.00058162	0.036631	50.012	42.625	65.761	88.058	99.067	73.443
ENSDARG00000090394	101882922	TIMP4	protein_coding	HGNC Symbol	TIMP metallopeptidase inhibitor 4 [Source:HGNC Symbol;Acc:HGNC:11823]	-0.76148	1.67641	11.722	0.00061769	0.038167	36.767	31.336	48.345	65.719	73.935	54.811
ENSDARG00000027918	415165	ccne2	protein_coding	ZFIN	cyclin E2 [Source:ZFIN;Acc:ZDB-GENE-030131-9689]	-0.76609	2.97177	14.893	0.00011376	0.012638	91.952	78.37	120.91	164.75	185.35	137.41
ENSDARG00000036171	798787	rnasel3	protein_coding	ZFIN	ribonuclease like 3 [Source:ZFIN;Acc:ZDB-GENE-050809-5]	-0.76636	3.55969	13.078	0.00029881	0.024553	139.32	118.74	183.2	249.63	280.84	208.2
ENSDARG00000079922	562155	klf4a	protein_coding	ZFIN	Kruppel-like factor 4a [Source:ZFIN;Acc:ZDB-GENE-111014-1]	-0.76693	2.32681	14.167	0.00016727	0.016738	58.654	49.991	77.124	105.19	118.34	87.729
ENSDARG00000060345	767642	apod	protein_coding	ZFIN	apolipoprotein D [Source:ZFIN;Acc:ZDB-GENE-060929-148]	-0.77636	3.04288	12.94	0.00032161	0.025416	94.241	80.321	123.92	170.06	191.32	141.84
ENSDARG00000020298	30079	btg2	protein_coding	ZFIN	B-cell translocation gene 2 [Source:ZFIN;Acc:ZDB-GENE-000210-15]	-0.78032	5.25194	26.069	3.2943e-07	0.00013206	451.38	384.71	593.51	816.43	918.5	680.93
ENSDARG00000005518	564815	slc5a9	protein_coding	ZFIN	solute carrier family 5 (sodium/glucose cotransporter), member 9 [Source:ZFIN;Acc:ZDB-GENE-080513-3]	-0.78281	2.10907	12.246	0.00046633	0.031655	49.666	42.33	65.306	90.071	101.33	75.122
ENSDARG00000078618	566188	inpp5k	protein_coding	ZFIN	inositol polyphosphate-5-phosphatase K [Source:ZFIN;Acc:ZDB-GENE-100408-3]	-0.78887	2.61693	12.779	0.00035049	0.026865	71.947	61.321	94.603	130.99	147.36	109.25
ENSDARG00000068114	100005566	f11rl	protein_coding	ZFIN	F11 receptor, like [Source:ZFIN;Acc:ZDB-GENE-060531-67]	-0.79411	2.19123	11.905	0.00055984	0.035869	51.408	43.815	67.597	93.958	105.7	78.364
ENSDARG00000056462	327615	crp2	protein_coding	ZFIN	C-reactive protein 2 [Source:ZFIN;Acc:ZDB-GENE-030131-5826]	-0.80457	5.07474	12.674	0.00037077	0.02793	375.12	319.71	493.24	690.01	776.27	575.49
ENSDARG00000038378	619268	sagb	protein_coding	ZFIN	S-antigen; retina and pineal gland (arrestin) b [Source:ZFIN;Acc:ZDB-GENE-050913-98]	-0.80699	6.45471	25.943	3.5168e-07	0.00013727	1048.6	893.71	1378.8	1931.9	2173.4	1611.3
ENSDARG00000070021	558541	cyp3c4	protein_coding	ZFIN	cytochrome P450, family 3, subfamily C, polypeptide 4 [Source:ZFIN;Acc:ZDB-GENE-060929-96]	-0.80901	3.89903	13.017	0.00030874	0.024816	167.14	142.45	219.77	308.45	347.01	257.26
ENSDARG00000086561	100537847	tk1	protein_coding	ZFIN	thymidine kinase 1, soluble [Source:ZFIN;Acc:ZDB-GENE-030131-5801]	-0.81441	1.69774	13.744	0.00020944	0.019059	36.48	31.092	47.968	67.649	76.106	56.421
ENSDARG00000086561	327590	tk1	protein_coding	ZFIN	thymidine kinase 1, soluble [Source:ZFIN;Acc:ZDB-GENE-030131-5801]	-0.81441	1.69774	13.744	0.00020944	0.019059	36.48	31.092	47.968	67.649	76.106	56.421
ENSDARG00000051925	751641	cyb5r2	protein_coding	ZFIN	cytochrome b5 reductase 2 [Source:ZFIN;Acc:ZDB-GENE-060825-83]	-0.81467	4.09645	16.598	4.6205e-05	0.006202	192.81	164.33	253.52	357.2	401.85	297.91
ENSDARG00000045153	557884	slc16a8	protein_coding	ZFIN	solute carrier family 16, member 8 (monocarboxylic acid transporter 3) [Source:ZFIN;Acc:ZDB-GENE-121128-1]	-0.81612	2.49592	12.072	0.00051195	0.033524	65.485	55.813	86.107	121.5	136.69	101.34
ENSDARG00000096852	337849	METTL23	protein_coding	HGNC Symbol	methyltransferase like 23 [Source:HGNC Symbol;Acc:HGNC:26988]	-0.8201	1.92775	12.213	0.00047446	0.03206	43.034	36.678	56.585	80.099	90.113	66.805
ENSDARG00000089701	564021	TRABD2A	protein_coding	HGNC Symbol	TraB domain containing 2A [Source:HGNC Symbol;Acc:HGNC:27013]	-0.82117	2.71381	13.029	0.00030677	0.024728	73.073	62.28	96.083	136.05	153.06	113.47
ENSDARG00000068922	557052	hfm1	protein_coding	ZFIN	HFM1, ATP-dependent DNA helicase homolog (S. cerevisiae) [Source:ZFIN;Acc:ZDB-GENE-061207-43]	-0.82293	2.42737	16.319	5.3522e-05	0.0069942	60.97	51.964	80.169	113.67	127.88	94.803
ENSDARG00000070775	768288	cyp2x9	protein_coding	ZFIN	cytochrome P450, family 2, subfamily X, polypeptide 9 [Source:ZFIN;Acc:ZDB-GENE-061027-109]	-0.82365	3.90506	13.909	0.00019191	0.018072	167.32	142.61	220.01	311.93	350.92	260.16
ENSDARG00000032816	494054	tm7sf2	protein_coding	ZFIN	transmembrane 7 superfamily member 2 [Source:ZFIN;Acc:ZDB-GENE-041212-19]	-0.82392	4.67092	18.153	2.0385e-05	0.0034954	286.44	244.13	376.63	534.02	600.79	445.39
ENSDARG00000036239	266799	gatm	protein_coding	ZFIN	glycine amidinotransferase (L-arginine:glycine amidinotransferase) [Source:ZFIN;Acc:ZDB-GENE-021015-1]	-0.82585	8.27606	23.098	1.5396e-06	0.00047574	3529.5	3008.2	4641	6588.1	7411.8	5494.7
ENSDARG00000004926	407727	slbp	protein_coding	ZFIN	stem-loop binding protein [Source:ZFIN;Acc:ZDB-GENE-030131-9686]	-0.83638	3.12155	16.72	4.3319e-05	0.0059611	99.5	84.803	130.83	187.18	210.58	156.11
ENSDARG00000087692	797166	MAMDC4	protein_coding	HGNC Symbol	MAM domain containing 4 [Source:HGNC Symbol;Acc:HGNC:24083]	-0.83664	1.56299	12.617	0.00038221	0.028274	32.422	27.633	42.631	61.069	68.704	50.933
ENSDARG00000024278	402841	adh8b	protein_coding	ZFIN	alcohol dehydrogenase 8b [Source:ZFIN;Acc:ZDB-GENE-030529-2]	-0.8399	5.61376	24.133	8.9884e-07	0.00029626	554.35	472.47	728.92	1044.9	1175.6	871.52
ENSDARG00000000796	431720	nr4a1	protein_coding	ZFIN	nuclear receptor subfamily 4, group A, member 1 [Source:ZFIN;Acc:ZDB-GENE-040704-11]	-0.8474	3.82833	15.699	7.4261e-05	0.0091028	165.03	140.66	217	312.78	351.88	260.87
ENSDARG00000055278	30604	cfb	protein_coding	ZFIN	complement factor B [Source:ZFIN;Acc:ZDB-GENE-980526-487]	-0.85518	7.45231	17.271	3.2413e-05	0.0047133	1936.3	1650.3	2546.1	3688.6	4149.7	3076.4
ENSDARG00000077688	100005630	cpo	protein_coding	ZFIN	carboxypeptidase O [Source:ZFIN;Acc:ZDB-GENE-070619-6]	-0.85874	3.89565	25.234	5.0769e-07	0.00018366	168.73	143.81	221.86	322.3	362.59	268.81
ENSDARG00000059235	552925	zgc:113274	protein_coding	ZFIN	zgc:113274 [Source:ZFIN;Acc:ZDB-GENE-050508-2]	-0.86542	2.03053	11.811	0.0005887	0.036877	44.611	38.022	58.659	85.685	96.397	71.464
ENSDARG00000012609	327588	hpx	protein_coding	ZFIN	hemopexin [Source:ZFIN;Acc:ZDB-GENE-030131-5773]	-0.86652	5.08524	37.453	9.3656e-10	9.58e-07	385.64	328.68	507.08	740.5	833.07	617.6
ENSDARG00000033760	562810	pmelb	protein_coding	ZFIN	premelanosome protein b [Source:ZFIN;Acc:ZDB-GENE-050912-2]	-0.86756	3.67979	15.788	7.0847e-05	0.0087934	149.07	127.05	196.01	286.51	322.33	238.96
ENSDARG00000042533	324366	gstm	protein_coding	ZFIN	glutathione S-transferase M [Source:ZFIN;Acc:ZDB-GENE-030911-2]	-0.86988	4.07261	17.822	2.4253e-05	0.0039529	186.38	158.85	245.07	358.76	403.62	299.22
ENSDARG00000077620	550236	cdca7a	protein_coding	ZFIN	cell division cycle associated 7a [Source:ZFIN;Acc:ZDB-GENE-050417-29]	-0.86997	4.27569	23.311	1.3778e-06	0.00043479	220.71	188.11	290.21	424.85	477.97	354.34
ENSDARG00000012388	402880	CU855779.1	protein_coding	Clone-based (Ensembl)	Uncharacterized protein [Source:UniProtKB/TrEMBL;Acc:F1R6I1]	-0.87411	3.95573	13.372	0.00025541	0.021834	168.6	143.7	221.69	325.5	366.2	271.48
ENSDARG00000089684	100331412	HIST1H4H	protein_coding	HGNC Symbol	histone cluster 1, H4h [Source:HGNC Symbol;Acc:HGNC:4788]	-0.87459	3.33383	15.46	8.4285e-05	0.010122	112	95.454	147.26	216.33	243.38	180.43
ENSDARG00000063285	768152	ube2t	protein_coding	ZFIN	ubiquitin-conjugating enzyme E2T (putative) [Source:ZFIN;Acc:ZDB-GENE-061013-547]	-0.8844	1.74292	11.511	0.00069186	0.041222	36.547	31.149	48.056	71.148	80.043	59.34
ENSDARG00000046098	436600	ebp	protein_coding	ZFIN	emopamil binding protein (sterol isomerase) [Source:ZFIN;Acc:ZDB-GENE-040718-12]	-0.89602	2.76552	12.525	0.00040164	0.029273	72.507	61.797	95.339	142.19	159.96	118.59
ENSDARG00000078757	NA	A2ML1 (11 of 12)	protein_coding	HGNC Symbol	alpha-2-macroglobulin-like 1 [Source:HGNC Symbol;Acc:HGNC:23336]	-0.89674	4.2156	11.867	0.00057143	0.036143	198.15	168.88	260.55	388.6	437.18	324.1
ENSDARG00000042641	414331	cyp51	protein_coding	ZFIN	cytochrome P450, family 51 [Source:ZFIN;Acc:ZDB-GENE-040625-2]	-0.89703	5.65452	12.527	0.00040116	0.029273	540.46	460.63	710.65	1059.9	1192.4	884
ENSDARG00000059914	100535848	sdr42e2	protein_coding	ZFIN	short chain dehydrogenase/reductase family 42E, member 2 [Source:ZFIN;Acc:ZDB-GENE-101203-3]	-0.90498	2.25758	16.408	5.108e-05	0.0067046	52.223	44.509	68.668	103.08	115.97	85.973
ENSDARG00000019949	30449	serpinh1b	protein_coding	ZFIN	serpin peptidase inhibitor, clade H (heat shock protein 47), member 1b [Source:ZFIN;Acc:ZDB-GENE-990415-93]	-0.90508	6.83849	26.297	2.9281e-07	0.00012064	1283.8	1094.2	1688	2531.6	2848.1	2111.4
ENSDARG00000068967	767695	zgc:153372	protein_coding	ZFIN	zgc:153372 [Source:ZFIN;Acc:ZDB-GENE-060929-680]	-0.90508	2.1335	12.529	0.00040067	0.029273	48.136	41.026	63.294	95.028	106.91	79.256
ENSDARG00000071082	100003675	p4ha1b	protein_coding	ZFIN	prolyl 4-hydroxylase, alpha polypeptide I b [Source:ZFIN;Acc:ZDB-GENE-030131-4089]	-0.91608	5.12207	21.144	4.2604e-06	0.0010802	372.87	317.8	490.29	741.02	833.66	618.03
ENSDARG00000057738	553328	hells	protein_coding	ZFIN	helicase, lymphoid-specific [Source:ZFIN;Acc:ZDB-GENE-030131-9923]	-0.92527	4.66347	20.969	4.6682e-06	0.001154	277.89	236.85	365.4	555.81	625.3	463.56
ENSDARG00000097829	NA	si:ch211-152c8.5	lincRNA	ZFIN	si:ch211-152c8.5 [Source:ZFIN;Acc:ZDB-GENE-030131-5764]	-0.93407	2.49352	19.195	1.1804e-05	0.0023343	61.178	52.142	80.443	123.2	138.6	102.75
ENSDARG00000097804	100538040	si:ch73-156o22.2	protein_coding	ZFIN	si:ch73-156o22.2 [Source:ZFIN;Acc:ZDB-GENE-131127-361]	-0.93435	3.19002	12.959	0.00031844	0.025396	95.258	81.189	125.26	191.8	215.78	159.97
ENSDARG00000089039	100124605	89039	protein_coding			-0.93459	5.86521	16.802	4.1487e-05	0.0057509	617.12	525.97	811.45	1242.2	1397.5	1036
ENSDARG00000029894	394245	slc2a15a	protein_coding	ZFIN	solute carrier family 2 (facilitated glucose transporter), member 15a [Source:ZFIN;Acc:ZDB-GENE-060531-109]	-0.93628	2.53023	13.365	0.00025633	0.02185	61.374	52.309	80.701	123.78	139.26	103.24
ENSDARG00000010276	559020	ptgs2b	protein_coding	ZFIN	prostaglandin-endoperoxide synthase 2b [Source:ZFIN;Acc:ZDB-GENE-041014-323]	-0.95257	3.38075	18.513	1.6873e-05	0.0030151	110.38	94.079	145.14	225.07	253.2	187.71
ENSDARG00000087359	30491	c3b	protein_coding	ZFIN	complement component c3b [Source:ZFIN;Acc:ZDB-GENE-990415-36]	-0.96009	7.77698	14.416	0.00014657	0.015096	2398.8	2044.5	3154.2	4914.3	5528.7	4098.7
ENSDARG00000077822	564240	PMF1	protein_coding	HGNC Symbol	polyamine-modulated factor 1 [Source:HGNC Symbol;Acc:HGNC:9112]	-0.96607	1.15991	11.511	0.00069203	0.041222	23.291	19.851	30.625	48.03	54.034	40.058
ENSDARG00000074491	NA	zgc:171759	protein_coding	ZFIN	zgc:171759 [Source:ZFIN;Acc:ZDB-GENE-071004-32]	-0.96919	4.06156	13.029	0.00030667	0.024728	172.19	146.76	226.41	355.09	399.48	296.15
ENSDARG00000020952	100000223	NAALADL1	protein_coding	HGNC Symbol	N-acetylated alpha-linked acidic dipeptidase-like 1 [Source:HGNC Symbol;Acc:HGNC:23536]	-0.97573	2.23671	17.09	3.5658e-05	0.0050468	49.881	42.513	65.588	103.42	116.35	86.255
ENSDARG00000055172	795494	si:ch211-256m1.8	protein_coding	ZFIN	si:ch211-256m1.8 [Source:ZFIN;Acc:ZDB-GENE-131127-417]	-0.98594	4.93037	29.004	7.2228e-08	4.1203e-05	317.58	270.67	417.58	662.46	745.28	552.52
ENSDARG00000092225	100002203	si:dkeyp-13a3.10	protein_coding	ZFIN	si:dkeyp-13a3.10 [Source:ZFIN;Acc:ZDB-GENE-070912-636]	-0.98611	2.62184	19.733	8.9066e-06	0.0018922	64.23	54.743	84.456	134.09	150.86	111.84
ENSDARG00000014232	326020	si:dkey-121j17.5	protein_coding	ZFIN	si:dkey-121j17.5 [Source:ZFIN;Acc:ZDB-GENE-030131-4745]	-0.9886	1.90851	12.285	0.00045673	0.031146	39.971	34.067	52.558	83.639	94.096	69.758
ENSDARG00000008029	565535	mep1a.2	protein_coding	ZFIN	meprin A, alpha, tandem duplicate 2 [Source:ZFIN;Acc:ZDB-GENE-041001-208]	-0.99019	3.995	15.297	9.1879e-05	0.010773	166.36	141.79	218.75	348.12	391.64	290.34
ENSDARG00000036636	768138	ebpl	protein_coding	ZFIN	emopamil binding protein-like [Source:ZFIN;Acc:ZDB-GENE-030616-542]	-0.99377	1.43903	14.533	0.00013771	0.014384	27.718	23.624	36.446	58.247	65.529	48.579
ENSDARG00000079420	100301982	dpp4	protein_coding	ZFIN	dipeptidyl-peptidase 4 [Source:ZFIN;Acc:ZDB-GENE-081104-277]	-1.0009	5.23178	52.255	4.8738e-13	9.6385e-10	402.4	342.96	529.11	848.11	954.14	707.35
ENSDARG00000070285	558274	HIST1H4K	protein_coding	HGNC Symbol	histone cluster 1, H4k [Source:HGNC Symbol;Acc:HGNC:4784]	-1.00374	2.88527	13.961	0.00018664	0.017688	79.28	67.57	104.25	167.52	188.47	139.72
ENSDARG00000056771	100536017	cfhl1	protein_coding	ZFIN	complement factor H like 1 [Source:ZFIN;Acc:ZDB-GENE-050208-342]	-1.00387	2.31721	17.218	3.3333e-05	0.0047999	51.917	44.249	68.265	109.76	123.48	91.541
ENSDARG00000089334	30442	ednrb1a	protein_coding	ZFIN	endothelin receptor B1a [Source:ZFIN;Acc:ZDB-GENE-980526-16]	-1.00477	3.9387	26.513	2.6181e-07	0.00011513	159.66	136.07	209.93	337.48	379.67	281.47
ENSDARG00000008306	556528	rdh5	protein_coding	ZFIN	retinol dehydrogenase 5 (11-cis/9-cis) [Source:ZFIN;Acc:ZDB-GENE-050208-411]	-1.00912	3.40522	19.775	8.7136e-06	0.001873	116.33	99.149	152.96	246.68	277.52	205.74
ENSDARG00000010680	335655	gngt2a	protein_coding	ZFIN	guanine nucleotide binding protein (G protein), gamma transducing activity polypeptide 2a [Source:ZFIN;Acc:ZDB-GENE-030131-7595]	-1.02565	3.08022	18.306	1.8814e-05	0.0032638	85.372	72.762	112.26	183.15	206.05	152.75
ENSDARG00000045808	402990	rlbp1b	protein_coding	ZFIN	retinaldehyde binding protein 1b [Source:ZFIN;Acc:ZDB-GENE-040426-1870]	-1.02593	2.86544	13.062	0.00030128	0.024553	79.9	68.099	105.06	171.45	192.89	143
ENSDARG00000071005	436649	ppp1r3ca	protein_coding	ZFIN	protein phosphatase 1, regulatory (inhibitor) subunit 3Ca [Source:ZFIN;Acc:ZDB-GENE-040718-70]	-1.03582	2.4785	21.47	3.5948e-06	0.00093542	58.085	49.506	76.376	125.53	141.23	104.7
ENSDARG00000070297	100334559	zgc:112234	protein_coding	ZFIN	zgc:112234 [Source:ZFIN;Acc:ZDB-GENE-050522-106]	-1.03714	5.57089	20.006	7.7196e-06	0.0017225	481.15	410.08	632.66	1039.9	1169.9	867.27
ENSDARG00000039579	553553	cfd	protein_coding	ZFIN	complement factor D (adipsin) [Source:ZFIN;Acc:ZDB-GENE-050522-411]	-1.04648	5.95544	20.54	5.8409e-06	0.0013751	662.52	564.67	871.15	1441.1	1621.3	1201.9
ENSDARG00000061274	795400	lss	protein_coding	ZFIN	lanosterol synthase (2,3-oxidosqualene-lanosterol cyclase) [Source:ZFIN;Acc:ZDB-GENE-050119-7]	-1.09602	2.93473	19.856	8.349e-06	0.0018211	73.653	62.775	96.847	165.93	186.68	138.39
ENSDARG00000032768	792160	irf1b	protein_coding	ZFIN	interferon regulatory factor 1b [Source:ZFIN;Acc:ZDB-GENE-041114-13]	-1.11007	3.109	14.478	0.00014183	0.014659	81.928	69.827	107.73	186.37	209.67	155.44
ENSDARG00000086881	100331484	IER2	protein_coding	HGNC Symbol	immediate early response 2 [Source:HGNC Symbol;Acc:HGNC:28871]	-1.11926	3.14091	26.133	3.1872e-07	0.00012952	87.532	74.603	115.1	200.38	225.43	167.12
ENSDARG00000003523	555334	itln3	protein_coding	ZFIN	intelectin 3 [Source:ZFIN;Acc:ZDB-GENE-090527-4]	-1.12279	3.88379	15.437	8.5324e-05	0.010165	140	119.32	184.09	321.19	361.34	267.88
ENSDARG00000086281	550608	APOA4 (3 of 4)	protein_coding	HGNC Symbol	apolipoprotein A-IV [Source:HGNC Symbol;Acc:HGNC:602]	-1.126	3.97304	17.429	2.9823e-05	0.0044234	153.14	130.52	201.36	352.09	396.11	293.66
ENSDARG00000077559	792958	NCOA7 (2 of 2)	protein_coding	HGNC Symbol	nuclear receptor coactivator 7 [Source:HGNC Symbol;Acc:HGNC:21081]	-1.1316	2.89603	29.928	4.4833e-08	2.7707e-05	71.868	61.253	94.499	165.96	186.71	138.42
ENSDARG00000094840	556666	94840	protein_coding			-1.16624	1.20134	11.764	0.00060371	0.037574	22.252	18.965	29.259	52.741	59.335	43.988
ENSDARG00000097231	100384893	ugt1b2	protein_coding	ZFIN	UDP glucuronosyltransferase 1 family, polypeptide B2 [Source:ZFIN;Acc:ZDB-GENE-080227-11]	-1.17735	1.13172	15.414	8.6359e-05	0.010206	20.365	17.357	26.778	48.656	54.738	40.58
ENSDARG00000097189	NA	si:ch1073-235i16.2	lincRNA	ZFIN	si:ch1073-235i16.2 [Source:ZFIN;Acc:ZDB-GENE-131125-93]	-1.17794	1.06318	17.987	2.2242e-05	0.0037067	19.433	16.562	25.552	46.455	52.263	38.745
ENSDARG00000053520	100006770	C12H7orf62	protein_coding	HGNC Symbol	chromosome 7 open reading frame 62 [Source:HGNC Symbol;Acc:HGNC:22402]	-1.17946	1.03004	17.182	3.3957e-05	0.0048662	18.928	16.133	24.889	45.303	50.967	37.784
ENSDARG00000094455	NA	si:dkey-125h23.1	lincRNA	ZFIN	si:dkey-125h23.1 [Source:ZFIN;Acc:ZDB-GENE-091204-273]	-1.1855	0.488672	14.291	0.00015662	0.015803	12.303	10.486	16.177	29.626	33.33	24.709
ENSDARG00000089399	NA	tmem176l.2	protein_coding	ZFIN	transmembrane protein 176l.2 [Source:ZFIN;Acc:ZDB-GENE-080829-12]	-1.18587	4.50145	35.199	2.977e-09	2.676e-06	211.93	180.63	278.67	507.87	571.36	423.58
ENSDARG00000096045	100331498	SRR (1 of 2)	protein_coding	HGNC Symbol	serine racemase [Source:HGNC Symbol;Acc:HGNC:14398]	-1.19063	1.95318	13.492	0.00023959	0.021033	35.864	30.567	47.157	86.357	97.153	72.024
ENSDARG00000091499	NA	CABZ01083834.1	protein_coding	Clone-based (Ensembl)	Uncharacterized protein [Source:UniProtKB/TrEMBL;Acc:E7FDK1]	-1.19663	0.759139	15.244	9.449e-05	0.011003	15.312	13.051	20.134	37.122	41.762	30.961
ENSDARG00000073898	492614	ckap5	protein_coding	ZFIN	cytoskeleton associated protein 5 [Source:ZFIN;Acc:ZDB-GENE-051120-174]	-1.19917	2.83155	13.647	0.00022063	0.019873	64.132	54.66	84.327	155.22	174.62	129.46
ENSDARG00000011168	494158	anxa1c	protein_coding	ZFIN	annexin A1c [Source:ZFIN;Acc:ZDB-GENE-030131-5274]	-1.20958	4.30629	12.37	0.00043619	0.030589	183.95	156.78	241.87	448.13	504.15	373.75
ENSDARG00000037551	553216	pm20d1.1	protein_coding	ZFIN	peptidase M20 domain containing 1, tandem duplicate 1 [Source:ZFIN;Acc:ZDB-GENE-051120-102]	-1.2108	3.88448	46.228	1.0527e-11	1.7349e-08	142.37	121.35	187.21	347.18	390.59	289.56
ENSDARG00000094946	571877	94946	protein_coding			-1.21349	0.383443	14.502	0.00013998	0.014519	11.663	9.9401	15.335	28.645	32.226	23.891
ENSDARG00000037278	553239	lrata	protein_coding	ZFIN	lecithin retinol acyltransferase a (phosphatidylcholine--retinol O-acyltransferase a) [Source:ZFIN;Acc:ZDB-GENE-060720-1]	-1.24435	1.73548	18.806	1.4469e-05	0.0026993	29.926	25.506	39.349	74.824	84.178	62.405
ENSDARG00000024204	100536986	mcm3	protein_coding	ZFIN	MCM3 minichromosome maintenance deficient 3 (S. cerevisiae) [Source:ZFIN;Acc:ZDB-GENE-020419-4]	-1.2601	2.28058	11.782	0.00059808	0.03735	44.984	38.34	59.15	113.63	127.83	94.768
ENSDARG00000012552	494478	tfr1b	protein_coding	ZFIN	transferrin receptor 1b [Source:ZFIN;Acc:ZDB-GENE-041220-2]	-1.26063	4.24873	12.154	0.0004897	0.032629	163.39	139.25	214.83	412.4	463.95	343.95
ENSDARG00000068857	559296	gbp4	protein_coding	ZFIN	guanylate binding protein 4 [Source:ZFIN;Acc:ZDB-GENE-060531-46]	-1.27308	0.849825	12.124	0.0004979	0.032822	16.01	13.645	21.051	40.923	46.039	34.131
ENSDARG00000025046	100005043	AL935186.1	protein_coding	Clone-based (Ensembl)	Uncharacterized protein [Source:UniProtKB/TrEMBL;Acc:E7FG49]	-1.27616	4.26577	24.742	6.5534e-07	0.00022871	173.16	147.58	227.68	441.78	497.01	368.46
ENSDARG00000057575	415192	pnp4a	protein_coding	ZFIN	purine nucleoside phosphorylase 4a [Source:ZFIN;Acc:ZDB-GENE-040625-83]	-1.28057	3.67447	26.52	2.608e-07	0.00011513	112.25	95.672	147.6	287.33	323.25	239.64
ENSDARG00000093044	569866	si:ch211-161h7.5	protein_coding	ZFIN	si:ch211-161h7.5 [Source:ZFIN;Acc:ZDB-GENE-091204-265]	-1.29724	2.66031	16.696	4.3866e-05	0.0059965	59.793	50.962	78.622	154.92	174.29	129.21
ENSDARG00000090282	NA	CABZ01021435.3	protein_coding	Clone-based (Ensembl)	Uncharacterized protein [Source:UniProtKB/TrEMBL;Acc:H9GZF0]	-1.3019	-0.054562	11.44	0.00071885	0.04231	7.9587	6.7832	10.465	20.849	23.456	17.389
ENSDARG00000075161	100009619	defbl1	protein_coding	ZFIN	defensin, beta-like 1 [Source:ZFIN;Acc:ZDB-GENE-070207-1]	-1.32053	3.6311	20.243	6.8197e-06	0.0015805	104.31	88.901	137.15	274.51	308.83	228.95
ENSDARG00000095209	NA	si:dkey-26m3.3	protein_coding	ZFIN	si:dkey-26m3.3 [Source:ZFIN;Acc:ZDB-GENE-070705-445]	-1.32781	0.800622	13.38	0.00025429	0.021801	15.006	12.79	19.732	39.858	44.841	33.243
ENSDARG00000053443	100537857	PSTPIP2 (1 of 2)	protein_coding	HGNC Symbol	proline-serine-threonine phosphatase interacting protein 2 [Source:HGNC Symbol;Acc:HGNC:9581]	-1.35985	-0.117095	12.635	0.00037851	0.028152	7.2612	6.1887	9.5478	19.822	22.3	16.532
ENSDARG00000007480	393724	rpe65a	protein_coding	ZFIN	retinal pigment epithelium-specific protein 65a [Source:ZFIN;Acc:ZDB-GENE-040426-1717]	-1.36672	5.57848	31.556	1.9382e-08	1.2776e-05	472.29	402.53	621.01	1282.7	1443.1	1069.8
ENSDARG00000096762	100000781	si:dkey-61p9.11	protein_coding	ZFIN	si:dkey-61p9.11 [Source:ZFIN;Acc:ZDB-GENE-041210-242]	-1.37186	1.08881	14.061	0.000177	0.017159	17.016	14.503	22.374	46.57	52.392	38.841
ENSDARG00000059032	100333752	CABZ01074888.1	protein_coding	Clone-based (Ensembl)	Uncharacterized protein [Source:UniProtKB/TrEMBL;Acc:H9GXJ2]	-1.38274	1.29228	22.62	1.9742e-06	0.00056856	20.531	17.499	26.997	56.575	63.648	47.186
ENSDARG00000092044	100526813	si:dkey-22f5.9	protein_coding	ZFIN	si:dkey-22f5.9 [Source:ZFIN;Acc:ZDB-GENE-091204-260]	-1.3962	3.13904	27.538	1.54e-07	7.4891e-05	72.845	62.086	95.784	202.1	227.37	168.56
ENSDARG00000054207	NA	st8sia7.1p	transcribed_unprocessed_pseudogene	ZFIN	ST8 alpha-N-acetyl-neuraminide alpha-2,8-sialyltransferase 7.1, pseudogene [Source:ZFIN;Acc:ZDB-GENEP-101020-1]	-1.39837	0.279333	14.878	0.0001147	0.012696	9.3942	8.0067	12.352	26.28	29.566	21.918
ENSDARG00000045835	557741	si:dkey-14d8.6	protein_coding	ZFIN	si:dkey-14d8.6 [Source:ZFIN;Acc:ZDB-GENE-041210-124]	-1.42828	4.23334	14.633	0.00013058	0.013933	147.62	125.82	194.11	418.56	470.88	349.09
ENSDARG00000087519	NA	si:ch1073-303l23.1	processed_transcript	ZFIN	si:ch1073-303l23.1 [Source:ZFIN;Acc:ZDB-GENE-131127-345]	-1.4404	-0.025274	12.35	0.00044094	0.03062	7.185	6.1237	9.4475	20.747	23.341	17.303
ENSDARG00000077875	NA	slc2a5	protein_coding	ZFIN	solute carrier family 2 (facilitated glucose/fructose transporter), member 5 [Source:ZFIN;Acc:ZDB-GENE-060222-2]	-1.44566	1.25137	15.209	9.6257e-05	0.011037	18.504	15.771	24.331	53.289	59.952	44.445
ENSDARG00000042033	568419	mettl11b	protein_coding	ZFIN	methyltransferase like 11B [Source:ZFIN;Acc:ZDB-GENE-081104-175]	-1.46882	1.01931	18.872	1.3979e-05	0.0026413	15.778	13.447	20.746	46.205	51.982	38.537
ENSDARG00000004199	791203	spam1	protein_coding	ZFIN	sperm adhesion molecule 1 [Source:ZFIN;Acc:ZDB-GENE-050506-63]	-1.48762	1.58674	40.392	2.0779e-10	2.5968e-07	24.585	20.953	32.326	72.822	81.927	60.736
ENSDARG00000087535	NA	CR628395.1	protein_coding	Clone-based (Ensembl)	Uncharacterized protein [Source:UniProtKB/TrEMBL;Acc:H9GYZ3]	-1.50179	1.94361	11.89	0.00056422	0.035962	29.139	24.835	38.315	87.129	98.022	72.668
ENSDARG00000096577	101883887	si:dkey-9c18.1	protein_coding	ZFIN	si:dkey-9c18.1 [Source:ZFIN;Acc:ZDB-GENE-121214-61]	-1.56653	0.595214	14.023	0.00018062	0.017395	10.56	9.0004	13.886	33.187	37.336	27.679
ENSDARG00000055752	724016	npas4a	protein_coding	ZFIN	neuronal PAS domain protein 4a [Source:ZFIN;Acc:ZDB-GENE-060616-396]	-1.57711	4.88911	38.683	4.9855e-10	5.5001e-07	215.91	184.02	283.9	678.61	763.45	565.98
ENSDARG00000007769	767718	sult5a1	protein_coding	ZFIN	sulfotransferase family 5A, member 1 [Source:ZFIN;Acc:ZDB-GENE-060929-978]	-1.60235	2.34675	21.182	4.1761e-06	0.0010679	36.66	31.245	48.204	117.47	132.16	97.974
ENSDARG00000034070	386638	cyp2aa3	protein_coding	ZFIN	cytochrome P450, family 2, subfamily AA, polypeptide 3 [Source:ZFIN;Acc:ZDB-GENE-031030-8]	-1.61674	1.55581	22.791	1.806e-06	0.00053574	22.725	19.369	29.881	73.644	82.851	61.422
ENSDARG00000031683	394198	fos	protein_coding	ZFIN	v-fos FBJ murine osteosarcoma viral oncogene homolog [Source:ZFIN;Acc:ZDB-GENE-031222-4]	-1.62894	4.1532	72.31	1.8387e-17	1.3636e-13	143.54	122.34	188.74	467.73	526.21	390.1
ENSDARG00000090556	100330030	90556	protein_coding			-1.63814	-0.455244	14.636	0.00013041	0.013933	4.7555	4.0531	6.2529	15.854	17.836	13.223
ENSDARG00000088142	NA	88142	protein_coding			-1.69878	0.826582	25.404	4.6495e-07	0.00017226	12.489	10.644	16.421	42.977	48.35	35.844
ENSDARG00000094265	570411	si:dkey-183n20.15	protein_coding	ZFIN	si:dkey-183n20.15 [Source:ZFIN;Acc:ZDB-GENE-041001-160]	-1.72597	1.30958	38.211	6.3492e-10	6.7265e-07	17.36	14.796	22.827	60.761	68.357	50.677
ENSDARG00000035602	619259	dao.1	protein_coding	ZFIN	D-amino-acid oxidase, tandem duplicate 1 [Source:ZFIN;Acc:ZDB-GENE-050913-127]	-1.74495	1.6412	29.637	5.211e-08	3.1547e-05	20.774	17.705	27.315	73.612	82.815	61.395
ENSDARG00000075757	100005283	gig2e	protein_coding	ZFIN	grass carp reovirus (GCRV)-induced gene 2e [Source:ZFIN;Acc:ZDB-GENE-130517-2]	-1.7501	0.735902	18.876	1.395e-05	0.0026413	10.623	9.0539	13.968	37.916	42.656	31.623
ENSDARG00000077697	101883540	77697	protein_coding			-1.79656	1.03953	20.005	7.7228e-06	0.0017225	13.43	11.446	17.659	49.44	55.621	41.235
ENSDARG00000096222	NA	si:ch211-245n8.4	protein_coding	ZFIN	si:ch211-245n8.4 [Source:ZFIN;Acc:ZDB-GENE-110914-56]	-1.81931	-0.739319	11.685	0.00063	0.038612	3.4912	2.9755	4.5906	13.293	14.955	11.087
ENSDARG00000097453	NA	si:ch211-225b7.5	protein_coding	ZFIN	si:ch211-225b7.5 [Source:ZFIN;Acc:ZDB-GENE-131121-217]	-1.82407	-0.018696	16.032	6.2272e-05	0.0078942	5.8147	4.9558	7.6457	22.002	24.753	18.351
ENSDARG00000077652	556575	LRAT	protein_coding	HGNC Symbol	lecithin retinol acyltransferase (phosphatidylcholine--retinol O-acyltransferase) [Source:HGNC Symbol;Acc:HGNC:6685]	-1.83188	1.10056	39.97	2.579e-10	3.0602e-07	14.235	12.132	18.717	53.684	60.395	44.774
ENSDARG00000056845	NA	CU463157.1	protein_coding	Clone-based (Ensembl)	Uncharacterized protein [Source:UniProtKB/TrEMBL;Acc:F1QIW0]	-1.91203	-0.030297	18.575	1.6334e-05	0.0029544	5.8059	4.9483	7.6341	23.352	26.271	19.476
ENSDARG00000040200	NA	si:dkeyp-86f5.1	processed_transcript	ZFIN	si:dkeyp-86f5.1 [Source:ZFIN;Acc:ZDB-GENE-100921-90]	-1.94025	-0.298374	12.151	0.00049057	0.032629	3.9781	3.3905	5.2308	16.431	18.485	13.704
ENSDARG00000095374	NA	si:dkey-204h11.10	unprocessed_pseudogene	ZFIN	si:dkey-204h11.10 [Source:ZFIN;Acc:ZDB-GENE-070705-364]	-1.95169	-1.06036	11.199	0.00081828	0.046951	2.2139	1.8869	2.911	9.3799	10.553	7.8231
ENSDARG00000095106	100331072	si:dkey-28k24.2	protein_coding	ZFIN	si:dkey-28k24.2 [Source:ZFIN;Acc:ZDB-GENE-121213-4]	-1.99175	-0.801791	12.705	0.00036462	0.027778	2.7115	2.311	3.5654	11.737	13.205	9.7894
ENSDARG00000002981	415182	cyp2aa4	protein_coding	ZFIN	cytochrome P450, family 2, subfamily AA, polypeptide 4 [Source:ZFIN;Acc:ZDB-GENE-040625-72]	-2.13347	2.36782	69.766	6.6783e-17	3.3017e-13	29.806	25.404	39.192	138.14	155.41	115.21
ENSDARG00000067703	NA	si:ch211-215p11.1	protein_coding	ZFIN	si:ch211-215p11.1 [Source:ZFIN;Acc:ZDB-GENE-060531-33]	-2.20405	0.556077	33.017	9.1358e-09	6.9164e-06	7.5978	6.4756	9.9904	37.323	41.989	31.128
ENSDARG00000076249	NA	CABZ01067080.1	protein_coding	Clone-based (Ensembl)	Uncharacterized protein [Source:UniProtKB/TrEMBL;Acc:H9GXM3]	-2.21876	-0.457409	15.315	9.1007e-05	0.010713	3.2028	2.7297	4.2113	16.156	18.176	13.474
ENSDARG00000068951	563138	si:ch211-219a15.4	protein_coding	ZFIN	si:ch211-219a15.4 [Source:ZFIN;Acc:ZDB-GENE-060503-308]	-2.29687	2.90944	26.476	2.6683e-07	0.00011513	37.05	31.578	48.717	192.2	216.23	160.3
ENSDARG00000094175	100536660	si:dkey-29p23.3	protein_coding	ZFIN	si:dkey-29p23.3 [Source:ZFIN;Acc:ZDB-GENE-110913-160]	-2.32249	0.980896	27.791	1.3517e-07	6.9132e-05	8.9532	7.6308	11.773	47.668	53.627	39.757
ENSDARG00000002508	569518	ankrd33ab	protein_coding	ZFIN	ankyrin repeat domain 33Ab [Source:ZFIN;Acc:ZDB-GENE-100729-1]	-2.32795	-0.01733	16.716	4.3406e-05	0.0059611	3.9864	3.3976	5.2417	21.567	24.263	17.987
ENSDARG00000074250	NA	74250	protein_coding			-2.39016	-0.113719	21.971	2.7681e-06	0.00076741	4.0179	3.4244	5.2831	22.702	25.54	18.934
ENSDARG00000094482	NA	si:ch211-229l10.9	protein_coding	ZFIN	si:ch211-229l10.9 [Source:ZFIN;Acc:ZDB-GENE-110913-139]	-2.43739	-1.37931	11.29	0.00077928	0.044974	1.1461	0.97678	1.507	7.0921	7.9787	5.915
ENSDARG00000051711	100150713	CR339041.1	protein_coding	Clone-based (Ensembl)	Uncharacterized protein [Source:UniProtKB/TrEMBL;Acc:F1QKU1]	-2.46616	-1.64359	11.515	0.00069042	0.041222	0.94548	0.80583	1.2432	6.0692	6.828	5.0619
ENSDARG00000077799	795099	EGR4 (1 of 2)	protein_coding	HGNC Symbol	early growth response 4 [Source:HGNC Symbol;Acc:HGNC:3241]	-2.48339	4.62413	67.507	2.0996e-16	7.7854e-13	103.27	88.016	135.79	608.68	684.78	507.66
ENSDARG00000079361	570453	abcg2b	protein_coding	ZFIN	ATP-binding cassette, sub-family G (WHITE), member 2b [Source:ZFIN;Acc:ZDB-GENE-050517-36]	-2.57259	1.13955	46.763	8.0114e-12	1.398e-08	10.019	8.5392	13.174	63.379	71.302	52.86
ENSDARG00000093746	NA	si:ch211-207o17.9	processed_transcript	ZFIN	si:ch211-207o17.9 [Source:ZFIN;Acc:ZDB-GENE-050208-635]	-2.63926	-1.30486	13.823	0.00020087	0.018679	1.1371	0.96914	1.4952	8.1172	9.132	6.77
ENSDARG00000087236	100003495	si:ch211-113a14.26	protein_coding	ZFIN	si:ch211-113a14.26 [Source:ZFIN;Acc:ZDB-GENE-121214-196]	-2.65574	0.082392	32.964	9.3894e-09	6.9164e-06	4.1336	3.523	5.4352	28.1	31.614	23.437
ENSDARG00000091648	101882345	si:dkey-196n19.7	protein_coding	ZFIN	si:dkey-196n19.7 [Source:ZFIN;Acc:ZDB-GENE-110914-25]	-2.65579	-1.00889	21.558	3.4326e-06	0.00090109	1.5796	1.3463	2.077	11.149	12.543	9.2988
ENSDARG00000095200	NA	si:ch211-197e7.1	protein_coding	ZFIN	si:ch211-197e7.1 [Source:ZFIN;Acc:ZDB-GENE-081103-26]	-2.67507	0.11099	32.271	1.3407e-08	9.2492e-06	4.1164	3.5084	5.4126	28.363	31.909	23.655
ENSDARG00000092888	NA	si:ch211-215p11.3	protein_coding	ZFIN	si:ch211-215p11.3 [Source:ZFIN;Acc:ZDB-GENE-060531-35]	-2.77862	-0.85093	20.926	4.7748e-06	0.001161	1.6236	1.3838	2.1349	12.461	14.019	10.393
ENSDARG00000090403	450060	cyp2aa8	protein_coding	ZFIN	cytochrome P450, family 2, subfamily AA, polypeptide 8 [Source:ZFIN;Acc:ZDB-GENE-041010-183]	-2.8616	4.29287	89.51	3.0515e-21	4.526e-17	66.395	56.589	87.303	508.94	572.56	424.47
ENSDARG00000096418	NA	ighv14-1	protein_coding	ZFIN	immunoglobulin heavy variable 14-1 [Source:ZFIN;Acc:ZDB-GENE-040514-42]	-2.92899	-1.28294	18.726	1.5088e-05	0.0027973	0.947	0.80712	1.2452	8.4261	9.4795	7.0276
ENSDARG00000091475	NA	CU278559.7	protein_coding	Clone-based (Ensembl)		-3.41469	-2.02107	12.948	0.00032019	0.025396	0.3151	0.26856	0.41433	4.7501	5.3439	3.9617
ENSDARG00000092349	NA	si:ch211-215p11.5	processed_transcript	ZFIN	si:ch211-215p11.5 [Source:ZFIN;Acc:ZDB-GENE-060531-37]	-3.57537	-1.92647	12.429	0.00042272	0.030289	0.31306	0.26682	0.41165	5.2921	5.9537	4.4137
ENSDARG00000096579	NA	si:dkey-9c18.3	lincRNA	ZFIN	si:dkey-9c18.3 [Source:ZFIN;Acc:ZDB-GENE-121214-321]	-3.73391	-0.407713	34.629	3.989e-09	3.4319e-06	1.1405	0.97204	1.4996	17.526	19.717	14.617
ENSDARG00000090477	NA	si:dkey-269o24.1	protein_coding	ZFIN	si:dkey-269o24.1 [Source:ZFIN;Acc:ZDB-GENE-041210-347]	-3.95302	0.529894	90.041	2.3324e-21	4.526e-17	2.5246	2.1517	3.3196	42.992	48.367	35.857
ENSDARG00000097475	NA	si:ch1073-270l17.3	protein_coding	ZFIN	si:ch1073-270l17.3 [Source:ZFIN;Acc:ZDB-GENE-131127-379]	-4.49229	-2.37419	11.202	0.00081714	0.046951	0	0	0	2.7033	3.0413	2.2547
ENSDARG00000036787	368771	abcb3l1	protein_coding	ZFIN	ATP-binding cassette, sub-family B (MDR/TAP), member 3 like 1 [Source:ZFIN;Acc:ZDB-GENE-030616-245]	-4.65232	-2.16253	12.346	0.00044203	0.03062	0	0	0	3.0354	3.4149	2.5316
ENSDARG00000094413	NA	CR356223.3	protein_coding	Clone-based (Ensembl)	Uncharacterized protein [Source:UniProtKB/TrEMBL;Acc:F1Q696]	-4.65461	-2.30421	12.559	0.00039424	0.028947	0	0	0	3.0402	3.4203	2.5357
ENSDARG00000098008	NA	mir142b	lincRNA	ZFIN	microRNA 142b [Source:ZFIN;Acc:ZDB-GENE-090929-152]	-4.65496	-2.30519	12.6	0.00038567	0.028399	0	0	0	3.041	3.4212	2.5363
ENSDARG00000086829	NA	BX510909.2	protein_coding	Clone-based (Ensembl)	Uncharacterized protein [Source:UniProtKB/TrEMBL;Acc:H9GYA4]	-4.65522	-2.40056	12.6	0.00038581	0.028399	0	0	0	3.0415	3.4218	2.5367
ENSDARG00000088000	NA	si:dkey-5i16.1	protein_coding	ZFIN	si:dkey-5i16.1 [Source:ZFIN;Acc:ZDB-GENE-131120-158]	-5.1015	-2.04066	13.799	0.00020341	0.018798	0	0	0	4.1916	4.7156	3.4959
