# Supplementary material for: Transcriptome Analysis of Chemically-Induced Sensory Neuron Ablation in Zebrafish
Source: PLoS One. 2016 Feb 10;11(2):e0148726. doi: 10.1371/journal.pone.0148726 (PMC4749159; doi:10.1371/journal.pone.0148726)
Supplement: S11 Table — (XLSX) [file pone.0148726.s012.xlsx]

## Sheet: 46355e28-044d-4a61-8ac8-4c18a56
Category	ID	Name	Source	p-value	q-value Bonferroni	q-value FDR B&H	q-value FDR B&Y	Hit Count in Query List	Hit Count in Genome	Hit in Query List
GO: Molecular Function	GO:0090484	drug transporter activity		4.203e-05	0.01391	0.004637	0.02959	3	26	EBP,ABCB11,SLC47A1
GO: Molecular Function	GO:0016705	oxidoreductase activity, acting on paired donors, with incorporation or reduction of molecular oxygen		9.46e-05	0.03131	0.006263	0.03996	5	176	MSMO1,SC5D,CYP51A1,BBOX1,CYP46A1
GO: Molecular Function	GO:0035258	steroid hormone receptor binding		0.001247	0.4127	0.03779	0.2411	3	81	CEBPB,PADI2,STAT3
GO: Molecular Function	GO:0022804	active transmembrane transporter activity		0.001477	0.4888	0.03779	0.2411	5	321	SLC26A3,ABCB11,SLC47A1,ATP1B1,SLC5A1
GO: Molecular Function	GO:0046982	protein heterodimerization activity		0.001577	0.5219	0.03779	0.2411	6	484	CEBPB,CRLF1,HIST2H2BE,FOS,EPAS1,IL6ST
GO: Molecular Function	GO:0005126	cytokine receptor binding		0.003937	1.303	0.04123	0.2631	4	247	CRLF1,CD40LG,IL6ST,STAT3
GO: Biological Process	GO:0044283	small molecule biosynthetic process		8.505e-13	1.318e-09	1.318e-09	1.045e-08	15	477	LIPC,MSMO1,SC5D,AGT,GLS,EBP,CYP51A1,ABCB11,LSS,HMGCS1,BBOX1,PADI2,CYP46A1,CYB5R2,GGT1
GO: Biological Process	GO:0009611	response to wounding		0.000359	0.5565	0.01686	0.1336	11	1255	SELE,CEBPB,FOS,AGT,CD40LG,C3,ATP1B1,F5,IL6ST,GGT1,STAT3
Pathway	106142	Cholesterol biosynthesis	BioSystems: REACTOME	7.239e-11	4.162e-08	4.157e-08	2.882e-07	6	22	MSMO1,SC5D,EBP,CYP51A1,LSS,HMGCS1
Pathway	160976	Metabolism of lipids and lipoproteins	BioSystems: REACTOME	2.39e-07	0.0001374	1.249e-05	8.66e-05	12	578	LIPC,MSMO1,SC5D,SGPL1,AGT,EBP,CYP51A1,ABCB11,LSS,HMGCS1,CYP46A1,GGT1
Pathway	137932	IL6-mediated signaling events	BioSystems: Pathway Interaction Database	3.014e-07	0.0001733	1.444e-05	0.0001001	5	43	JUNB,CEBPB,FOS,IL6ST,STAT3
Pathway	212237	Mineral absorption	BioSystems: KEGG	2.53e-05	0.01455	0.0008556	0.005932	4	51	SLC26A3,FTL,ATP1B1,SLC5A1
Pathway	645258	Cellular responses to stress	BioSystems: REACTOME	5.622e-05	0.03232	0.001616	0.0112	6	203	CEBPB,HIST2H2BE,HIST1H4L,FOS,EPAS1,STAT3
Pathway	812256	TNF signaling pathway	BioSystems: KEGG	0.0005066	0.2913	0.009748	0.06758	4	110	SELE,JUNB,CEBPB,FOS
