# Supplementary material for: Transcriptome Analysis of Chemically-Induced Sensory Neuron Ablation in Zebrafish
Source: PLoS One. 2016 Feb 10;11(2):e0148726. doi: 10.1371/journal.pone.0148726 (PMC4749159; doi:10.1371/journal.pone.0148726)
Supplement: S12 Table — (XLSX) [file pone.0148726.s013.xlsx]

## Sheet: d4a929aa-43de-454d-9f8b-102c1e0
Category	ID	Name	Source	p-value	q-value Bonferroni	q-value FDR B&H	q-value FDR B&Y	Hit Count in Query List	Hit Count in Genome	Hit in Query List
GO: Molecular Function	GO:0000982	RNA polymerase II core promoter proximal region sequence-specific DNA binding transcription factor activity		0.0007059	0.2803	0.03316	0.2176	5	224	FOXO1,HIF1A,ETV4,REST,CLOCK
GO: Molecular Function	GO:0008134	transcription factor binding		0.0009296	0.3691	0.03316	0.2176	7	496	HIF1A,RNF25,REST,MED1,CLOCK,KLF1,TP53BP2
GO: Molecular Function	GO:0008374	O-acyltransferase activity		0.001044	0.4145	0.03316	0.2176	3	63	NAT8,PNPLA3,SOAT2
GO: Molecular Function	GO:0003682	chromatin binding		0.002466	0.9789	0.03316	0.2176	6	435	FOXO1,REST,MED1,CLOCK,LOXL2,HIST1H1D
