# Supplementary material for: Transcriptome Analysis of Chemically-Induced Sensory Neuron Ablation in Zebrafish
Source: PLoS One. 2016 Feb 10;11(2):e0148726. doi: 10.1371/journal.pone.0148726 (PMC4749159; doi:10.1371/journal.pone.0148726)
Supplement: S13 Table — (XLSX) [file pone.0148726.s014.xlsx]

## Sheet: 4d60c704-3d95-4c18-b7a4-b62b308
Category	ID	Name	Source	p-value	q-value Bonferroni	q-value FDR B&H	q-value FDR B&Y	Hit Count in Query List	Hit Count in Genome	Hit in Query List
GO: Biological Process	GO:0006405	RNA export from nucleus		2.507e-05	0.01704	0.004261	0.03025	3	84	SRSF1,SRSF6,HNRNPA1
GO: Biological Process	GO:0008380	RNA splicing		8.072e-05	0.05489	0.007325	0.052	4	352	HNRNPA0,SRSF1,SRSF6,HNRNPA1
Pathway	105951	mRNA Splicing	BioSystems: REACTOME	2.391e-06	0.0002535	0.0001267	0.0006648	4	112	HNRNPA0,SRSF1,SRSF6,HNRNPA1
